# Supplementary material for: Human-triggered magnification of erosion rates in European Alps since the Bronze Age
Source: Nat Commun. 2024 Feb 10;15:1246. doi: 10.1038/s41467-024-45123-3 (PMC10858959; doi:10.1038/s41467-024-45123-3)
Supplement: Supplementary file 4 — Source Data [file 41467_2024_45123_MOESM4_ESM.xlsx]

## Sheet: Fig. 2 Sediment Yield
Sediment yield of each region (Glaciated and Non-glaciated) was obtained from the mixing model. The statistical parameters reflect the uncertainty and characterize the parameter distribution obtained from a Monte Carlo approach. Details of the Theoretical erosion and Excess erosion computations are presented in Methods and Supplementary Information. Periods covered by each sample was obtained by …
Periods	Age cal BP	Sample period (yr cal BP)			SY Glaciated region (t.km-2.yr-1)		S.D	SY Non glaciated region (t.km-2.yr-1)		S.D	Theoretical SY Non glaciated region (t.km-2.yr-1)	Effect of human activities on erosion rates
Late Modern	54	49.2381	–	58.7619	9.40	±	3.61	2.55	±	0.56	1.93	1.3
Late Modern	93	88	–	98	8.16	±	3.45	3.19	±	0.7	1.75	1.8
Late Modern	138	132.737	–	143.263	24.38	±	7.59	2.85	±	0.61	4.14	0.7
Late Modern	143	137.737	–	148.263	15.54	±	5.39	3.24	±	0.66	2.84	1.1
Early Modern	168	162.444	–	173.556	16.47	±	5.72	3.43	±	0.69	2.97	1.2
Early Modern	213	207.444	–	218.556	5.44	±	2.45	3.26	±	0.53	1.35	2.4
Early Modern	220	214.444	–	225.556	14.95	±	5.32	4.13	±	0.71	2.75	1.5
Early Modern	240	234.444	–	245.556	14.62	±	4.31	2.72	±	0.35	2.7	1.0
Early Modern	269	263.444	–	274.556	16.95	±	4.62	2.8	±	0.3	3.04	0.9
Early Modern	298	293	–	303	9.60	±	3.01	2.6	±	0.22	1.96	1.3
Early Modern	384	379	–	389	6.67	±	2.39	2.52	±	0.17	1.53	1.6
Late Middle Age	465	460.238	–	469.762	7.30	±	2.61	2.9	±	0.2	1.62	1.8
Late Middle Age	491	486.652	–	495.348	10.46	±	3.3	2.84	±	0.25	2.09	1.4
Late Middle Age	617	612	–	622	9.44	±	3.03	2.89	±	0.2	1.94	1.5
Late Middle Age	629	624	–	634	9.47	±	3.08	3.00	±	0.21	1.94	1.5
High Middle Age	711	706	–	716	7.68	±	2.84	3.44	±	0.23	1.68	2.1
High Middle Age	752	747	–	757	8.47	±	3.18	3.47	±	0.28	1.79	1.9
High Middle Age	757	752.238	–	761.762	10.62	±	3.46	3.25	±	0.23	2.11	1.5
High Middle Age	785	780	–	790	12.84	±	3.97	3.3	±	0.24	2.44	1.4
High Middle Age	887	882	–	892	5.62	±	1.99	2.23	±	0.16	1.37	1.6
High Middle Age	913	908.238	–	917.762	11.42	±	3.13	2.23	±	0.17	2.23	1
Early Middle Age	965	959.737	–	970.263	5.73	±	2.03	2.21	±	0.15	1.39	1.6
Early Middle Age	1080	1074.44	–	1085.56	4.55	±	1.51	1.51	±	0.1	1.22	1.2
Early Middle Age	1121	1115.44	–	1126.56	6.78	±	2.21	2.12	±	0.15	1.55	1.4
Early Middle Age	1181	1175.12	–	1186.88	8.06	±	2.41	1.89	±	0.15	1.73	1.1
Early Middle Age	1231	1224.75	–	1237.25	2.06	±	1.12	1.85	±	0.12	0.85	2.2
Early Middle Age	1346	1338.86	–	1353.14	5.35	±	2.02	2.46	±	0.19	1.33	1.8
End of Roman Period	1568	1561.33	–	1574.67	10.06	±	2.63	1.61	±	0.14	2.03	0.8
End of Roman Period	1630	1622.86	–	1637.14	7.78	±	2.15	1.44	±	0.12	1.69	0.9
End of Roman Period	1694	1686.86	–	1701.14	11.33	±	2.72	1.3	±	0.13	2.22	0.6
End of Roman Period	1758	1750.31	–	1765.69	3.75	±	1.47	1.9	±	0.12	1.1	1.7
Roman period	1758	1750.31	–	1765.69	3.75	±	1.47	1.9	±	0.12	1.1	1.7
Roman period	1800	1792.31	–	1807.69	7.18	±	2.26	2.07	±	0.14	1.6	1.3
Roman period	1851	1843.86	–	1858.14	5.96	±	1.87	1.71	±	0.12	1.42	1.2
Iron Age	2020	2012.31	–	2027.69	5.02	±	1.91	2.37	±	0.14	1.29	1.8
Iron Age	2146	2138.86	–	2153.14	6.52	±	2.12	2.12	±	0.15	1.51	1.4
Iron Age	2422	2414.86	–	2429.14	5.21	±	1.67	1.59	±	0.11	1.31	1.2
Iron Age	2598	2591.33	–	2604.67	5.22	±	1.68	1.67	±	0.12	1.32	1.3
mid/Late Bronze Age	2598	2591.33	–	2604.67	5.22	±	1.68	1.67	±	0.12	1.32	1.3
mid/Late Bronze Age	2723	2716.1	–	2729.9	5.71	±	2.03	2.17	±	0.18	1.39	1.6
mid/Late Bronze Age	2731	2723.86	–	2738.14	6.65	±	2.13	1.81	±	0.19	1.53	1.2
mid/Late Bronze Age	2792	2785.33	–	2798.67	5.08	±	1.78	2.02	±	0.16	1.3	1.6
mid/Late Bronze Age	3024	3016.86	–	3031.14	1.87	±	0.97	1.56	±	0.09	0.82	1.9
mid/Late Bronze Age	3024	3016.86	–	3031.14	3.49	±	1.31	1.5	±	0.13	1.06	1.4
mid/Late Bronze Age	3038	3030.86	–	3045.14	5.11	±	1.54	1.35	±	0.1	1.3	1
mid/Late Bronze Age	3275	3267.86	–	3282.14	4.33	±	1.66	2.17	±	0.17	1.18	1.8
mid/Late Bronze Age	3407	3399.86	–	3414.14	5.00	±	1.71	1.76	±	0.12	1.28	1.4
mid/Late Bronze Age	3548	3540.31	–	3555.69	4.09	±	1.36	1.42	±	0.09	1.15	1.2
Early Bronze Age	3827	3819.31	–	3834.69	5.11	±	1.57	1.26	±	0.13	1.3	1
Early Bronze Age	3858	3849.67	–	3866.33	6.67	±	1.87	1.32	±	0.11	1.53	0.9
Early Bronze Age	3882	3874.31	–	3889.69	6.19	±	1.89	1.45	±	0.15	1.46	1
Early Bronze Age	4066	4058.31	–	4073.69	7.33	±	2.28	1.72	±	0.17	1.63	1.1
Early Bronze Age	4118	4110.31	–	4125.69	3.54	±	1.35	1.51	±	0.14	1.07	1.4
Neolithic	4331	4321.91	–	4340.09	6.17	±	1.8	1.42	±	0.12	1.46	1
Neolithic	4881	4869.89	–	4892.11	2.94	±	0.85	0.68	±	0.05	0.98	0.7
Neolithic	4893	4881.89	–	4904.11	1.66	±	0.67	0.85	±	0.05	0.79	1.1
Pre-anthropic	5367	5354.5	–	5379.5	2.68	±	0.87	0.8	±	0.05	0.94	0.9
Pre-anthropic	5584	5571.5	–	5596.5	2.04	±	0.83	1.07	±	0.06	0.85	1.3
Pre-anthropic	5837	5824.5	–	5849.5	2.44	±	0.86	0.87	±	0.08	0.91	1
Pre-anthropic	5954	5941.5	–	5966.5	2.33	±	0.82	0.87	±	0.05	0.89	1
Pre-anthropic	6093	6080.5	–	6105.5	2.00	±	0.73	0.82	±	0.06	0.84	1
Pre-anthropic	6208	6196.89	–	6219.11	2.42	±	0.81	0.86	±	0.05	0.9	1
Pre-anthropic	6323	6311.89	–	6334.11	1.64	±	0.69	0.93	±	0.06	0.79	1.2
Pre-anthropic	6437	6425.89	–	6448.11	2.34	±	0.89	1.09	±	0.08	0.9	1.2
Pre-anthropic	6722	6709.5	–	6734.5	2.55	±	0.88	0.94	±	0.07	0.92	1
Pre-anthropic	6838	6825.5	–	6850.5	2.10	±	0.74	0.77	±	0.07	0.86	0.9
Pre-anthropic	6925	6912.5	–	6937.5	2.46	±	0.88	0.94	±	0.1	0.91	1
Pre-anthropic	6955	6942.5	–	6967.5	2.11	±	0.76	0.82	±	0.08	0.86	1
Pre-anthropic	7086	7073.5	–	7098.5	1.46	±	0.54	0.65	±	0.05	0.76	0.8
Pre-anthropic	7220	7207.5	–	7232.5	1.31	±	0.52	0.68	±	0.04	0.74	0.9
Pre-anthropic	7255	7240.71	–	7269.29	2.06	±	0.74	0.78	±	0.07	0.85	0.9
Pre-anthropic	7332	7319.5	–	7344.5	1.21	±	0.54	0.77	±	0.04	0.72	1.1
Pre-anthropic	7460	7445.71	–	7474.29	1.99	±	0.7	0.79	±	0.05	0.84	0.9
Pre-anthropic	7625	7610.71	–	7639.29	1.55	±	0.59	0.74	±	0.06	0.77	1
Pre-anthropic	7760	7745.71	–	7774.29	1.93	±	0.71	0.85	±	0.06	0.83	1
Pre-anthropic	7848	7833.71	–	7862.29	1.82	±	0.78	1.05	±	0.05	0.82	1.3
Pre-anthropic	7992	7975.33	–	8008.67	2.41	±	0.85	0.92	±	0.08	0.9	1
Pre-anthropic	8144	8127.33	–	8160.67	2.01	±	0.82	0.91	±	0.15	0.84	1.1
Pre-anthropic	8372	8355.33	–	8388.67	1.72	±	0.68	0.76	±	0.12	0.8	1
Pre-anthropic	8527	8510.33	–	8543.67	1.29	±	0.56	0.7	±	0.1	0.74	1
Pre-anthropic	8682	8665.33	–	8698.67	1.29	±	0.59	0.63	±	0.16	0.73	0.9
Pre-anthropic	8849	8832.33	–	8865.67	2.05	±	0.81	0.64	±	0.13	0.85	0.8
Pre-anthropic	9050	9030	–	9070	2.53	±	1.29	1.12	±	0.38	0.92	1.2
Pre-anthropic	9238	9218	–	9258	2.32	±	0.91	0.8	±	0.16	0.89	0.9
Pre-anthropic	9442	9422	–	9462	1.46	±	0.67	0.7	±	0.16	0.76	0.9

## Sheet: Fig. 3 & Supplementary Fig 8
Intensity of agro-pastoral activities obtained for the 8 lakes studied in the western European Alps. Intensities are presented here by type of proxy (Pollen, DNA, microfossils : Pollen and coprophilous fungi spore) by lake. Combination of intensities by altitudinal ranges are also presented. Periods presented here are defined in the main text (caption Figure 2) and corresponds to : preanthropic: …
Foothills sites															Mid-Altitude sites																		High-Altitude sites
Paladru Age (yr CE/BCE)	Paladru Period	Paladru intensity	Aiguebelette DNA Age (yr CE/BCE)	Aiguebelette DNA Period	Aiguebelette DNA intensity	Aiguebelette microfossil Age (yr CE/BCE)	Aiguebelette microfossil Period	Aiguebelette microfossil intensity	Aiguebelette micro & DNA Age (yr CE/BCE)	Aiguebelette micro & DNA Period	Aiguebelette micro & DNA Intensity	PAL & AIG Age (yr CE/BCE)	PAL & AIG Period	PAL & AIG intensity	Thuile DNA Age (yr CE/BCE)	Thuile DNA period	Thuile DNA intensity	Thuile POLL Age (yr CE/BCE)	Thuile Pollen period	Thuile POLL intensity	Thuile DNA & Pollen Age (yr CE/BCE)	Thuile DNA & Pollen period	Thuile DNA & Pollen intensity	Glières Age (yr CE/BCE)	Glières period	Glières intensity	Gers Age (yr CE/BCE)	Gers period	Gers intensity	GER & GLI & THU Age (yr CE/BCE)	GER & GLI & THU period	GER & GLI & THU intensity	Anterne Age (yr CE/BCE)	Anterne period	Anterne intensity	Verney Age (yr CE/BCE)	Verney period	Verney intensity	Savines Age (yr CE/BCE)	Savines period	Savines intensity	ANT & VER & SAV Age (yr CE/BCE)	ANT & VER & SAV Period	ANT & VER & SAV intensity
2005	Contemporary	16.167	1996	Contemporary	58.6667	1996	Contemporary	22.85	1996	Contemporary	58.6667	2005	Contemporary	16.167	1951	Contemporary	6.66667	1744	Contemporary	26.5072	1951	Contemporary	6.66667	2021	Contemporary	29.3706	2000	Contemporary	2.05483	2021	Contemporary	29.3706	2006	Contemporary	14.375	2003	Contemporary	17.8065	1985	Contemporary	16.6667	2006	Contemporary	14.375
1959	Contemporary	33.649	1968	Contemporary	53.246	1968	Contemporary	26.0294	1996	Contemporary	22.85	1996	Contemporary	58.6667	1821	Late Modern	13.1667	1711	Early Modern	37.3669	1821	Late Modern	13.1667	1748	Early Modern	30.1	1878.5	Late Modern	19.4818	2000	Contemporary	2.05483	1895	Late Modern	9.375	1990	Contemporary	14.6126	1833	Late Modern	22.2222	2003	Contemporary	17.8065
1922	Late Modern	38.5358	1904	Late Modern	39.246	1952	Contemporary	17.4251	1968	Contemporary	53.246	1996	Contemporary	22.85	1690	Early Modern	11.1667	1643	Early Modern	31.5217	1744	Late Modern	26.5072	1480	Late Middle Age	39.2247	1822	Late Modern	34.1468	1951	Contemporary	6.66667	1779.01	Early Modern	25.625	1975	Contemporary	23.5197	1748	Early Modern	33.3333	1990	Contemporary	14.6126
1886	Late Modern	41.151	1872	Late Modern	47.131	1929	Late Modern	28.4593	1968	Contemporary	26.0294	1968	Contemporary	53.246	1561	Early Modern	22.5	1603	Early Modern	37.5689	1711	Early Modern	37.3669	1219	High Middle Age	42.6573	1727	Early Modern	40.873	1878.5	Late Modern	19.4818	1606.57	Early Modern	26.875	1956	Contemporary	23.1469	1688	Early Modern	33.3333	1985	Contemporary	16.6667
1793	Late Modern	49.3275	1828	Late Modern	42.7679	1920	Late Modern	33.163	1952	Contemporary	17.4251	1968	Contemporary	26.0294	1430	Late Middle Age	45	1494	Early Modern	40.046	1690	Early Modern	11.1667	970	Early Middle Age	61.0082	1591.5	Early Modern	53.763	1822	Late Modern	34.1468	1504.45	Early Modern	35.625	1932	Late Modern	22.4318	1648	Early Modern	33.3333	1975	Contemporary	23.5197
1649	Early Modern	47.3062	1791	Late Modern	51.1964	1904	Late Modern	29.096	1929	Late Modern	28.4593	1959	Contemporary	33.649	1301	Late Middle Age	37.8333	1385	Late Middle Age	33.3524	1643	Early Modern	31.5217	737	Early Middle Age	56.5162	1496	Early Modern	25.869	1821	Late Modern	13.1667	1428.93	Late Middle Age	50	1904	Late Modern	25.2934	1640	Early Modern	25	1956	Contemporary	23.1469
1483	Late Middle Age	40.0803	1748	Early Modern	52.6944	1891	Late Modern	46.8975	1920	Late Modern	33.163	1952	Contemporary	17.4251	1170	High Middle Age	42.3333	1298	High Middle Age	36.7288	1603	Early Modern	37.5689	524	Early Middle Age	30.308	1394	Late Middle Age	24.1593	1748	Early Modern	30.1	1338.76	Late Middle Age	40	1876	Late Modern	17.8286	1611	Early Modern	30.5556	1932	Late Modern	22.4318
1326	Late Middle Age	25.3769	1697	Early Modern	43.0258	1872	Late Modern	51.269	1904	Late Modern	39.246	1929	Late Modern	28.4593	1040	High Middle Age	32	1261	High Middle Age	44.3727	1561	Early Modern	22.5	335	Post Roman Period	34.3958	1282	Late Middle Age	46.6827	1744	Contemporary	26.5072	1235.29	Late Middle Age	25.625	1845	Late Modern	18.6864	1536	Early Modern	33.3333	1904	Late Modern	25.2934
1201	High Middle Age	42.1613	1635	Early Modern	47.1845	1841	Late Modern	60.074	1904	Late Modern	29.096	1922	Late Modern	38.5358	911	Early Middle Age	47.5	1225	High Middle Age	30.0508	1494	Early Modern	40.046	174	Roman period	28.0769	1239	High Middle Age	32.1632	1727	Early Modern	40.873	1123.68	High Middle Age	18.75	1800	Late Modern	23.4436	1492	Early Modern	33.3333	1895	Late Modern	9.375
1088	High Middle Age	29.2732	1567	Early Modern	55.3611	1828	Late Modern	40.3599	1891	Late Modern	46.8975	1920	Late Modern	33.163	780	Early Middle Age	13.3333	1152	High Middle Age	28.6635	1430	Late Middle Age	45	45	Roman period	16.4067	1195.5	High Middle Age	30.8964	1711	Early Modern	37.3669	1026.88	High Middle Age	54.375	1745	Early Modern	24.2423	1384	Late Middle Age	30.5556	1876	Late Modern	17.8286
980	Early Middle Age	22.6598	1493	Early Modern	37.8452	1814	Late Modern	40.051	1872	Late Modern	47.131	1904	Late Modern	39.246	666	Early Middle Age	6.66667	1072	High Middle Age	28.0356	1385	Late Middle Age	33.3524	-48	Iron Age	11.606	1138.5	High Middle Age	57.9323	1690	Early Modern	11.1667	862.6	Early Middle Age	20.625	1674	Early Modern	31.2109	1323	Late Middle Age	27.7778	1845	Late Modern	18.6864
880	Early Middle Age	34.9884	1417	Late Middle Age	41.8413	1791	Late Modern	40.4141	1872	Late Modern	51.269	1904	Late Modern	29.096	520	Early Middle Age	18.3333	1053	High Middle Age	55.7454	1301	Late Middle Age	37.8333	-103	Iron Age	13.1	1090.5	High Middle Age	56.5982	1643	Early Modern	31.5217	713.1	Early Middle Age	3.125	1606	Early Modern	38.101	1266	Late Middle Age	13.8889	1833	Late Modern	22.2222
788	Early Middle Age	13.3212	1336	Late Middle Age	44.7123	1775	Early Modern	42.5718	1841	Late Modern	60.074	1891	Late Modern	46.8975	393	Post Roman Period	3.33333	1029	High Middle Age	30.8416	1298	High Middle Age	36.7288	-134	Iron Age	28.9769	986.5	Early Middle Age	1.79105	1603	Early Modern	37.5689	563.4	Early Middle Age	9.375	1554	Early Modern	21.9577	1083	High Middle Age	16.6667	1800	Late Modern	23.4436
710	Early Middle Age	16.7586	1277	High Middle Age	40.8472	1748	Early Modern	20.2784	1828	Late Modern	42.7679	1886	Late Modern	41.151	256	Post Roman Period	5.33333	1004	High Middle Age	44.1	1261	High Middle Age	44.3727	-158	Iron Age	25.9091	858.5	Early Middle Age	6.87804	1591.5	Early Modern	53.763	406.8	Post Roman Period	31.25	1497	Early Modern	43.184	936	Early Middle Age	27.7778	1779.01	Early Modern	25.625
657	Early Middle Age	43.4158	1191	High Middle Age	36.7937	1727	Early Modern	41.8781	1828	Late Modern	40.3599	1872	Late Modern	47.131	129	Roman Period	10	969	Early Middle Age	48.1309	1225	High Middle Age	30.0508	-185	Iron Age	36.7043	701.5	Early Middle Age	6.97739	1561	Early Modern	22.5	297.4	Post Roman Period	18.75	1439	Late Middle Age	34.3573	854	Early Middle Age	19.4444	1748	Early Modern	33.3333
598	Early Middle Age	28.8043	1066	High Middle Age	29.4544	1697	Early Modern	47.4057	1814	Late Modern	40.051	1872	Late Modern	51.269	3	Roman Period	3.33333	868	Early Middle Age	45.6629	1170	High Middle Age	42.3333	-223	Iron Age	18.5577	519.5	Early Middle Age	17.377	1496	Early Modern	25.869	161.6	Roman Period	28.125	1385	Late Middle Age	27.0939	854	Early Middle Age	36.1111	1745	Early Modern	24.2423
495	Early Middle Age	7.02829	976	Early Middle Age	13.5694	1673	Early Modern	39.1258	1791	Late Modern	51.1964	1841	Late Modern	60.074	-135	Iron Age	0	767	Early Middle Age	48.5658	1152	High Middle Age	28.6635	-283	Iron Age	6.61394	261.5	Post Roman Period	14.3909	1494	Early Modern	40.046	57.5	Roman Period	44.375	1331	Late Middle Age	22.6446	806	Early Middle Age	19.4444	1688	Early Modern	33.3333
336	Post Roman Period	19.7356	873	Early Middle Age	9.25595	1635	Early Modern	34.5679	1791	Late Modern	40.4141	1828	Late Modern	42.7679	-262	Iron Age	9.16667	666	Early Middle Age	52.5706	1072	High Middle Age	28.0356	-502	Iron Age	9.44577	218	Roman Period	10.7586	1480	Late Middle Age	39.2247	-50.8	Iron Age	60	1278	Late Middle Age	31.823	521	Early Middle Age	22.2222	1674	Early Modern	31.2109
143	Roman period	20.7801	785	Early Middle Age	21.7123	1609	Early Modern	30.4125	1775	Early Modern	42.5718	1828	Late Modern	40.3599	-388	Iron Age	6.66667	621	Early Middle Age	17.2996	1053	High Middle Age	55.7454	-680	Mid Late Bronze Age	9.19	-16.5	Roman Period	10.7087	1430	Late Middle Age	45	-176.1	Iron Age	72.5	1228	High Middle Age	41.6423	335	Post Roman Period	30.5556	1648	Early Modern	33.3333
-60	Iron Age	7.89494	681	Early Middle Age	26.5456	1567	Early Modern	37.8166	1748	Early Modern	52.6944	1814	Late Modern	40.051	-515	Iron Age	6.66667	555	Early Middle Age	22.7519	1040	High Middle Age	32	-916	Mid Late Bronze Age	17.7722	-94	Iron Age	7.61258	1394	Late Middle Age	24.1593	-281.5	Iron Age	35	1180	High Middle Age	63.4848	216	Post Roman Period	11.1111	1640	Early Modern	25
-247	Iron Age	16.2504	568	Early Middle Age	8.26389	1538	Early Modern	28.3193	1748	Early Modern	20.2784	1793	Late Modern	49.3275	-834	Mid Late Bronze Age	0	505	Early Middle Age	20.2086	1029	High Middle Age	30.8416	-1463	Mid Late Bronze Age	3.03901	-264.5	Iron Age	3.16125	1385	Late Middle Age	33.3524	-387.8	Iron Age	66.875	1136	High Middle Age	20.7366	201	Post Roman Period	25	1611	Early Modern	30.5556
-405	Iron Age	8.73675	454	Post Roman Period	6.43651	1493	Early Modern	33.7268	1727	Early Modern	41.8781	1791	Late Modern	51.1964	-1912	Early Bronze Age	0	455	Post Roman Period	9.75806	1004	High Middle Age	44.1	-1675	Early Bronze Age	13.0335	-546	Iron Age	2.37482	1301	Late Middle Age	37.8333	-494.9	Mid Late Bronze Age	12.5	1097	High Middle Age	35.9508	160	Roman Period	0	1606.57	Early Modern	26.875
-553	Iron Age	1.916	344	Post Roman Period	5.55357	1464	Late Middle Age	21.3481	1697	Early Modern	43.0258	1791	Late Modern	40.4141	-1996	Early Bronze Age	3.33333	278	Post Roman Period	45.8875	969	Early Middle Age	48.1309	-1846	Early Bronze Age	11.296	-635.5	Mid Late Bronze Age	3.65805	1298	High Middle Age	36.7288	-590.1	Mid Late Bronze Age	25	1048	High Middle Age	16.2859	125	Roman Period	52.7778	1606	Early Modern	38.101
-700	Mid Late Bronze Age	7.77766	235	Post Roman Period	21.6448	1417	Late Middle Age	25.5375	1697	Early Modern	47.4057	1775	Early Modern	42.5718	-2080	Early Bronze Age	3.33333	44	Roman Period	7.62662	911	Early Middle Age	47.5	-2086	Early Bronze Age	15.529	-757.5	Mid Late Bronze Age	0	1282	Late Middle Age	46.6827	-676.2	Mid Late Bronze Age	9.375	990	Early Middle Age	9.78114	122	Roman Period	27.7778	1554	Early Modern	21.9577
-856	Mid Late Bronze Age	9.79401				1385	Late Middle Age	18.2453	1673	Early Modern	39.1258	1748	Early Modern	52.6944	-2210	Early Bronze Age	0	-189	Iron Age	13.8147	868	Early Middle Age	45.6629	-2166	Early Bronze Age	5.76923	-929.5	Mid Late Bronze Age	0.298097	1261	High Middle Age	44.3727	-828.6	Mid Late Bronze Age	15.625	893	Early Middle Age	24.2974	81	Roman Period	27.7778	1536	Early Modern	33.3333
-1016	Mid Late Bronze Age	7.36933				1336	Late Middle Age	30.9669	1635	Early Modern	47.1845	1748	Early Modern	20.2784	-2340	Neolithic	0	-486	Iron Age	8.4413	780	Early Middle Age	13.3333	-2224	Early Bronze Age	14.321	-1162	Mid Late Bronze Age	6.80089	1239	High Middle Age	32.1632	-929.5	Mid Late Bronze Age	9.375	789	Early Middle Age	15.0434	33	Roman Period	19.4444	1504.45	Early Modern	35.625
-1178	Mid Late Bronze Age	4.4721				1304.5	Late Middle Age	22.9114	1635	Early Modern	34.5679	1727	Early Modern	41.8781	-2470	Neolithic	2	-532	Iron Age	7.98592	767	Early Middle Age	48.5658	-2302	Neolithic	14.6454	-1327.5	Mid Late Bronze Age	3.4257	1225	High Middle Age	30.0508	-1046.5	Mid Late Bronze Age	18.75	667	Early Middle Age	22.3226	7	Roman Period	25	1497	Early Modern	43.184
-1350	Mid Late Bronze Age	14.7368				1277	High Middle Age	29.8801	1609	Early Modern	30.4125	1697	Early Modern	43.0258	-2600	Neolithic	3.33333	-834	Mid Late Bronze Age	3.81956	666	Early Middle Age	6.66667	-2338	Neolithic	7.30769	-1603.5	Mid Late Bronze Age	5.45223	1219	High Middle Age	42.6573	-1128.7	Mid Late Bronze Age	25	511	Early Middle Age	42.2699	-31	Roman Period	69.4444	1492	Early Modern	33.3333
-1541	Mid Late Bronze Age	2.50049				1243	High Middle Age	31.6081	1567	Early Modern	55.3611	1697	Early Modern	47.4057	-2730	Neolithic	0	-1409	Mid Late Bronze Age	4.25335	666	Early Middle Age	52.5706	-2391	Neolithic	22.3626	-1810.5	Early Bronze Age	0.460481	1195.5	High Middle Age	30.8964	-1279.7	Mid Late Bronze Age	15.625	361	Post Roman Period	23.7625	-36	Roman Period	55.5556	1439	Late Middle Age	34.3573
-1758	Early Bronze Age	15.2711				1191	High Middle Age	18.2706	1567	Early Modern	37.8166	1673	Early Modern	39.1258	-2860	Neolithic	2	-2233	Early Bronze Age	0	621	Early Middle Age	17.2996	-2605	Neolithic	5.62704	-2028	Early Bronze Age	1.08717	1170	High Middle Age	42.3333	-1377.4	Mid Late Bronze Age	21.875	193	Roman period	38.4648	-79	Iron Age	75	1428.93	Late Middle Age	50
-2017	Early Bronze Age	2.61158				1122	High Middle Age	23.185	1538	Early Modern	28.3193	1649	Early Modern	47.3062	-2990	Neolithic	2	-3202	Neolithic	0.174404	555	Early Middle Age	22.7519	-2751	Neolithic	9.21038	-2199.5	Early Bronze Age	4.74392	1152	High Middle Age	28.6635	-1452.5	Early Bronze Age	6.25	-12	Roman period	24.2683	-90	Iron Age	2.77778	1385	Late Middle Age	27.0939
-2303	Neolithic	10.4743				1066	High Middle Age	13.9633	1493	Early Modern	37.8452	1635	Early Modern	47.1845	-3125	Neolithic	0	-3356	Neolithic	0.74439	520	Early Middle Age	18.3333	-3057	Neolithic	16.9101	-2276	Early Bronze Age	0.463891	1138.5	High Middle Age	57.9323	-1593.5	Early Bronze Age	9.375	-260	Iron Age	35.1339	-126	Iron Age	19.4444	1384	Late Middle Age	30.5556
-2588	Neolithic	2.72083				1035	High Middle Age	10.6194	1493	Early Modern	33.7268	1635	Early Modern	34.5679	-3250	Neolithic	0	-3664	Pre anthropic	0	505	Early Middle Age	20.2086	-3784	Pre anthropic	5	-2355	Late Neolithic	0.852601	1090.5	High Middle Age	56.5982	-1767.3	Early Bronze Age	3.125	-662	Mid Late Bronze Age	51.5984	-205	Iron Age	11.1111	1338.76	Late Middle Age	40
-2848	Neolithic	1.40135				976	Early Middle Age	22.2706	1464	Late Middle Age	21.3481	1609	Early Modern	30.4125	-3380	Neolithic	2	-3972	Pre anthropic	3.02768	455	Post Roman Period	9.75806	-4166	Pre anthropic	0	-2464	Late Neolithic	3.17914	1072	High Middle Age	28.0356	-1945.3	Early Bronze Age	6.25	-1088	Mid Late Bronze Age	30.2294	-245	Iron Age	5.55556	1331	Late Middle Age	22.6446
-3074	Neolithic	2.78159				935	Early Middle Age	7.97992	1417	Late Middle Age	41.8413	1567	Early Modern	55.3611	-3510	Pre anthropic	0	-4280	Pre anthropic	2.85741	393	Post Roman Period	3.33333	-4501	Pre anthropic	5	-2607	Late Neolithic	4.89844	1053	High Middle Age	55.7454	-2134.1	Early Bronze Age	9.375	-1402	Mid Late Bronze Age	13.5148	-276	Iron Age	5.55556	1323	Late Middle Age	27.7778
-3256	Neolithic	4.47642				873	Early Middle Age	17.6333	1417	Late Middle Age	25.5375	1567	Early Modern	37.8166	-3640	Pre anthropic	3.33333	-4742	Pre anthropic	0.813713	278	Post Roman Period	45.8875	-4921	Pre anthropic	0				1040	High Middle Age	32	-2393.7	Late Neolithic	6.25	-1618	Mid Late Bronze Age	13.7049	-321	Iron Age	8.33333	1278	Late Middle Age	31.823
-3678	Pre anthropic	3.35035				831	Early Middle Age	17.1124	1385	Late Middle Age	18.2453	1538	Early Modern	28.3193	-3770	Pre anthropic	0	-5042	Pre anthropic	0.945524	256	Post Roman Period	5.33333	-5030	Pre anthropic	7.27273				1029	High Middle Age	30.8416	-2638.8	Late Neolithic	3.125	-1774	Mid Late Bronze Age	14.1694	-364	Iron Age	0	1266	Late Middle Age	13.8889
-4011	Pre anthropic	3.48485				785	Early Middle Age	8.08222	1336	Late Middle Age	44.7123	1493	Early Modern	37.8452	-3900	Pre anthropic	3.33333				129	Roman Period	10	-5099	Pre anthropic	5.60835				1004	High Middle Age	44.1	-2906.3	Late Neolithic	13.125	-1958	Early Bronze Age	3.19709	-455	Iron Age	5.55556	1235.29	Late Middle Age	25.625
-4435	Pre anthropic	4.23797				741	Early Middle Age	26.1633	1336	Late Middle Age	30.9669	1493	Early Modern	33.7268	-4030	Pre anthropic	0				44	Roman Period	7.62662	-5189	Pre anthropic	0				986.5	Early Middle Age	1.79105	-3070.7	Late Neolithic	3.125	-2144	Early Bronze Age	13.8006	-498	Iron Age	13.8889	1228	High Middle Age	41.6423
-4898	Pre anthropic	0.456588				681	Early Middle Age	30.1932	1304.5	Late Middle Age	22.9114	1483	Late Middle Age	40.0803	-4160	Pre anthropic	0				3	Roman Period	3.33333							970	Early Middle Age	61.0082	-3207.4	Pre anthropic	3.125	-2331	Late Neolithic	6.10892	-509	Iron Age	36.1111	1180	High Middle Age	63.4848
-5349	Pre anthropic	3.71964				636	Early Middle Age	35.3107	1277	High Middle Age	40.8472	1464	Late Middle Age	21.3481	-4290	Pre anthropic	0				-135	Iron Age	0							969	Early Middle Age	48.1309	-3349.5	Pre anthropic	3.125	-2502	Late Neolithic	2.0502	-509	Iron Age	19.4444	1136	High Middle Age	20.7366
-5742	Pre anthropic	0				568	Early Middle Age	21.4169	1277	High Middle Age	29.8801	1417	Late Middle Age	41.8413	-4420	Pre anthropic	0				-189	Iron Age	13.8147							911	Early Middle Age	47.5	-3602.6	Pre anthropic	3.125	-2685	Late Neolithic	0	-527	Iron Age	13.8889	1123.68	High Middle Age	18.75
-6077	Pre anthropic	0				522	Early Middle Age	20.6608	1243	High Middle Age	31.6081	1417	Late Middle Age	25.5375							-262	Iron Age	9.16667							868	Early Middle Age	45.6629	-4020.3	Pre anthropic	6.25				-542	Iron Age	11.1111	1097	High Middle Age	35.9508
-6367	Pre anthropic	2.33676				454	Post Roman Period	8.16323	1191	High Middle Age	36.7937	1385	Late Middle Age	18.2453							-388	Iron Age	6.66667							858.5	Early Middle Age	6.87804	-4434.9	Pre anthropic	0				-542	Iron Age	16.6667	1083	High Middle Age	16.6667
-6875	Pre anthropic	2.0927				411	Post Roman Period	9.44522	1191	High Middle Age	18.2706	1336	Late Middle Age	44.7123							-486	Iron Age	8.4413							780	Early Middle Age	13.3333							-542	Iron Age	13.8889	1048	High Middle Age	16.2859
-7122	Pre anthropic	1.30541				344	Post Roman Period	4.77913	1122	High Middle Age	23.185	1336	Late Middle Age	30.9669							-515	Iron Age	6.66667							767	Early Middle Age	48.5658							-563	Iron Age	16.6667	1026.88	High Middle Age	54.375
-7675	Pre anthropic	1.75078				235	Post Roman Period	13.5689	1066	High Middle Age	29.4544	1326	Late Middle Age	25.3769							-532	Iron Age	7.98592							737	Early Middle Age	56.5162							-648	Mid Late Bronze Age	13.8889	990	Early Middle Age	9.78114
						120	Roman period	17.8457	1066	High Middle Age	13.9633	1304.5	Late Middle Age	22.9114							-834	Mid Late Bronze Age	0							701.5	Early Middle Age	6.97739							-737	Mid Late Bronze Age	11.1111	936	Early Middle Age	27.7778
									1035	High Middle Age	10.6194	1277	High Middle Age	40.8472							-834	Mid Late Bronze Age	3.81956							666	Early Middle Age	6.66667							-803	Mid Late Bronze Age	2.77778	893	Early Middle Age	24.2974
									976	Early Middle Age	13.5694	1277	High Middle Age	29.8801							-1409	Mid Late Bronze Age	4.25335							666	Early Middle Age	52.5706							-965	Mid Late Bronze Age	25	862.6	Early Middle Age	20.625
									976	Early Middle Age	22.2706	1243	High Middle Age	31.6081							-1912	Early Bronze Age	0							621	Early Middle Age	17.2996							-1173	Mid Late Bronze Age	16.6667	854	Early Middle Age	19.4444
									935	Early Middle Age	7.97992	1201	High Middle Age	42.1613							-1996	Early Bronze Age	3.33333							555	Early Middle Age	22.7519							-1412	Early Bronze Age	2.77778	854	Early Middle Age	36.1111
									873	Early Middle Age	9.25595	1191	High Middle Age	36.7937							-2080	Early Bronze Age	3.33333							524	Early Middle Age	30.308							-1729	Early Bronze Age	8.33333	806	Early Middle Age	19.4444
									873	Early Middle Age	17.6333	1191	High Middle Age	18.2706							-2210	Early Bronze Age	0							520	Early Middle Age	18.3333							-1844	Early Bronze Age	5.55556	789	Early Middle Age	15.0434
									831	Early Middle Age	17.1124	1122	High Middle Age	23.185							-2233	Early Bronze Age	0							519.5	Early Middle Age	17.377							-2150	Late Neolithic	5.55556	713.1	Early Middle Age	3.125
									785	Early Middle Age	21.7123	1088	High Middle Age	29.2732							-2340	Neolithic	0							505	Early Middle Age	20.2086							-2532	Late Neolithic	5.55556	667	Early Middle Age	22.3226
									785	Early Middle Age	8.08222	1066	High Middle Age	29.4544							-2470	Neolithic	2							455	Post Roman Period	9.75806							-2981	Late Neolithic	2.77778	563.4	Early Middle Age	9.375
									741	Early Middle Age	26.1633	1066	High Middle Age	13.9633							-2600	Neolithic	3.33333							393	Post Roman Period	3.33333							-3135	Late Neolithic	2.77778	521	Early Middle Age	22.2222
									681	Early Middle Age	26.5456	1035	High Middle Age	10.6194							-2730	Neolithic	0							335	Post Roman Period	34.3958							-3270	Late Neolithic	5.55556	511	Early Middle Age	42.2699
									681	Early Middle Age	30.1932	980	Early Middle Age	22.6598							-2860	Neolithic	2							278	Post Roman Period	45.8875							-3329	Late Neolithic	11.1111	406.8	Post Roman Period	31.25
									636	Early Middle Age	35.3107	976	Early Middle Age	13.5694							-2990	Neolithic	2							261.5	Post Roman Period	14.3909							-3567	Late Neolithic	0	361	Post Roman Period	23.7625
									568	Early Middle Age	8.26389	976	Early Middle Age	22.2706							-3125	Neolithic	0							256	Post Roman Period	5.33333							-3730	Pre anthropic	2.77778	335	Post Roman Period	30.5556
									568	Early Middle Age	21.4169	935	Early Middle Age	7.97992							-3202	Neolithic	0.174404							218	Roman Period	10.7586							-4195	Pre anthropic	0	297.4	Post Roman Period	18.75
									522	Early Middle Age	20.6608	880	Early Middle Age	34.9884							-3250	Neolithic	0							174	Roman period	28.0769							-4372	Pre anthropic	2.77778	216	Post Roman Period	11.1111
									454	Post Roman Period	6.43651	873	Early Middle Age	9.25595							-3356	Neolithic	0.74439							129	Roman Period	10							-4559	Pre anthropic	0	201	Post Roman Period	25
									454	Post Roman Period	8.16323	873	Early Middle Age	17.6333							-3380	Neolithic	2							45	Roman period	16.4067							-4805	Pre anthropic	5.55556	193	Roman period	38.4648
									411	Post Roman Period	9.44522	831	Early Middle Age	17.1124							-3510	Pre anthropic	0							44	Roman Period	7.62662							-5072	Pre anthropic	0	161.6	Roman Period	28.125
									344	Post Roman Period	5.55357	788	Early Middle Age	13.3212							-3640	Pre anthropic	3.33333							3	Roman Period	3.33333							-5413	Pre anthropic	0	160	Roman Period	0
									344	Post Roman Period	4.77913	785	Early Middle Age	21.7123							-3664	Pre anthropic	0							-16.5	Roman Period	10.7087							-5805	Pre anthropic	0	125	Roman Period	52.7778
									235	Post Roman Period	21.6448	785	Early Middle Age	8.08222							-3770	Pre anthropic	0							-48	Iron Age	11.606							-6166	Pre anthropic	0	122	Roman Period	27.7778
									235	Post Roman Period	13.5689	741	Early Middle Age	26.1633							-3900	Pre anthropic	3.33333							-94	Iron Age	7.61258							-6415	Pre anthropic	2.77778	81	Roman Period	27.7778
									120	Roman period	17.8457	710	Early Middle Age	16.7586							-3972	Pre anthropic	3.02768							-103	Iron Age	13.1										57.5	Roman Period	44.375
												681	Early Middle Age	26.5456							-4030	Pre anthropic	0							-134	Iron Age	28.9769										33	Roman Period	19.4444
												681	Early Middle Age	30.1932							-4160	Pre anthropic	0							-135	Iron Age	0										7	Roman Period	25
												657	Early Middle Age	43.4158							-4280	Pre anthropic	2.85741							-158	Iron Age	25.9091										-12	Roman period	24.2683
												636	Early Middle Age	35.3107							-4290	Pre anthropic	0							-185	Iron Age	36.7043										-31	Roman Period	69.4444
												598	Early Middle Age	28.8043							-4420	Pre anthropic	0							-189	Iron Age	13.8147										-36	Roman Period	55.5556
												568	Early Middle Age	8.26389							-4742	Pre anthropic	0.813713							-223	Iron Age	18.5577										-50.8	Iron Age	60
												568	Early Middle Age	21.4169							-5042	Pre anthropic	0.945524							-262	Iron Age	9.16667										-79	Iron Age	75
												522	Early Middle Age	20.6608																-264.5	Iron Age	3.16125										-90	Iron Age	2.77778
												495	Early Middle Age	7.02829																-283	Iron Age	6.61394										-126	Iron Age	19.4444
												454	Post Roman Period	6.43651																-388	Iron Age	6.66667										-176.1	Iron Age	72.5
												454	Post Roman Period	8.16323																-486	Iron Age	8.4413										-205	Iron Age	11.1111
												411	Post Roman Period	9.44522																-502	Iron Age	9.44577										-245	Iron Age	5.55556
												344	Post Roman Period	5.55357																-515	Iron Age	6.66667										-260	Iron Age	35.1339
												344	Post Roman Period	4.77913																-532	Iron Age	7.98592										-276	Iron Age	5.55556
												336	Post Roman Period	19.7356																-546	Iron Age	2.37482										-281.5	Iron Age	35
												235	Post Roman Period	21.6448																-635.5	Mid Late Bronze Age	3.65805										-321	Iron Age	8.33333
												235	Post Roman Period	13.5689																-680	Mid Late Bronze Age	9.19										-364	Iron Age	0
												143	Roman period	20.7801																-757.5	Mid Late Bronze Age	0										-387.8	Iron Age	66.875
												120	Roman period	17.8457																-834	Mid Late Bronze Age	0										-455	Iron Age	5.55556
												-60	Iron Age	7.89494																-834	Mid Late Bronze Age	3.81956										-494.9	Mid Late Bronze Age	12.5
												-247	Iron Age	16.2504																-916	Mid Late Bronze Age	17.7722										-498	Iron Age	13.8889
												-405	Iron Age	8.73675																-929.5	Mid Late Bronze Age	0.298097										-509	Iron Age	36.1111
												-553	Iron Age	1.916																-1162	Mid Late Bronze Age	6.80089										-509	Iron Age	19.4444
												-700	Mid Late Bronze Age	7.77766																-1327.5	Mid Late Bronze Age	3.4257										-527	Iron Age	13.8889
												-856	Mid Late Bronze Age	9.79401																-1409	Mid Late Bronze Age	4.25335										-542	Iron Age	11.1111
												-1016	Mid Late Bronze Age	7.36933																-1463	Mid Late Bronze Age	3.03901										-542	Iron Age	16.6667
												-1178	Mid Late Bronze Age	4.4721																-1603.5	Mid Late Bronze Age	5.45223										-542	Iron Age	13.8889
												-1350	Mid Late Bronze Age	14.7368																-1675	Early Bronze Age	13.0335										-563	Iron Age	16.6667
												-1541	Mid Late Bronze Age	2.50049																-1810.5	Early Bronze Age	0.460481										-590.1	Mid Late Bronze Age	25
												-1758	Early Bronze Age	15.2711																-1846	Early Bronze Age	11.296										-648	Mid Late Bronze Age	13.8889
												-2017	Early Bronze Age	2.61158																-1912	Early Bronze Age	0										-662	Mid Late Bronze Age	51.5984
												-2303	Neolithic	10.4743																-1996	Early Bronze Age	3.33333										-676.2	Mid Late Bronze Age	9.375
												-2588	Neolithic	2.72083																-2028	Early Bronze Age	1.08717										-737	Mid Late Bronze Age	11.1111
												-2848	Neolithic	1.40135																-2080	Early Bronze Age	3.33333										-803	Mid Late Bronze Age	2.77778
												-3074	Neolithic	2.78159																-2086	Early Bronze Age	15.529										-828.6	Mid Late Bronze Age	15.625
												-3256	Neolithic	4.47642																-2166	Early Bronze Age	5.76923										-929.5	Mid Late Bronze Age	9.375
												-3678	Pre anthropic	3.35035																-2199.5	Early Bronze Age	4.74392										-965	Mid Late Bronze Age	25
												-4011	Pre anthropic	3.48485																-2210	Early Bronze Age	0										-1046.5	Mid Late Bronze Age	18.75
												-4435	Pre anthropic	4.23797																-2224	Early Bronze Age	14.321										-1088	Mid Late Bronze Age	30.2294
												-4898	Pre anthropic	0.456588																-2233	Early Bronze Age	0										-1128.7	Mid Late Bronze Age	25
												-5349	Pre anthropic	3.71964																-2276	Early Bronze Age	0.463891										-1173	Mid Late Bronze Age	16.6667
												-5742	Pre anthropic	0																-2302	Neolithic	14.6454										-1279.7	Mid Late Bronze Age	15.625
												-6077	Pre anthropic	0																-2338	Neolithic	7.30769										-1377.4	Mid Late Bronze Age	21.875
												-6367	Pre anthropic	2.33676																-2340	Neolithic	0										-1402	Mid Late Bronze Age	13.5148
												-6875	Pre anthropic	2.0927																-2355	Late Neolithic	0.852601										-1412	Early Bronze Age	2.77778
												-7122	Pre anthropic	1.30541																-2391	Neolithic	22.3626										-1452.5	Early Bronze Age	6.25
												-7675	Pre anthropic	1.75078																-2464	Late Neolithic	3.17914										-1593.5	Early Bronze Age	9.375
																														-2470	Neolithic	2										-1618	Mid Late Bronze Age	13.7049
																														-2600	Neolithic	3.33333										-1729	Early Bronze Age	8.33333
																														-2605	Neolithic	5.62704										-1767.3	Early Bronze Age	3.125
																														-2607	Late Neolithic	4.89844										-1774	Mid Late Bronze Age	14.1694
																														-2730	Neolithic	0										-1844	Early Bronze Age	5.55556
																														-2751	Neolithic	9.21038										-1945.3	Early Bronze Age	6.25
																														-2860	Neolithic	2										-1958	Early Bronze Age	3.19709
																														-2990	Neolithic	2										-2134.1	Early Bronze Age	9.375
																														-3057	Neolithic	16.9101										-2144	Early Bronze Age	13.8006
																														-3125	Neolithic	0										-2150	Late Neolithic	5.55556
																														-3202	Neolithic	0.174404										-2331	Late Neolithic	6.10892
																														-3250	Neolithic	0										-2393.7	Late Neolithic	6.25
																														-3356	Neolithic	0.74439										-2502	Late Neolithic	2.0502
																														-3380	Neolithic	2										-2532	Late Neolithic	5.55556
																														-3510	Pre anthropic	0										-2638.8	Late Neolithic	3.125
																														-3640	Pre anthropic	3.33333										-2685	Late Neolithic	0
																														-3664	Pre anthropic	0										-2906.3	Late Neolithic	13.125
																														-3770	Pre anthropic	0										-2981	Late Neolithic	2.77778
																														-3784	Pre anthropic	5										-3070.7	Late Neolithic	3.125
																														-3900	Pre anthropic	3.33333										-3135	Late Neolithic	2.77778
																														-3972	Pre anthropic	3.02768										-3207.4	Pre anthropic	3.125
																														-4030	Pre anthropic	0										-3270	Late Neolithic	5.55556
																														-4160	Pre anthropic	0										-3329	Late Neolithic	11.1111
																														-4166	Pre anthropic	0										-3349.5	Pre anthropic	3.125
																														-4280	Pre anthropic	2.85741										-3567	Late Neolithic	0
																														-4290	Pre anthropic	0										-3602.6	Pre anthropic	3.125
																														-4420	Pre anthropic	0										-3730	Pre anthropic	2.77778
																														-4501	Pre anthropic	5										-4020.3	Pre anthropic	6.25
																														-4742	Pre anthropic	0.813713										-4195	Pre anthropic	0
																														-4921	Pre anthropic	0										-4372	Pre anthropic	2.77778
																														-5030	Pre anthropic	7.27273										-4434.9	Pre anthropic	0
																														-5042	Pre anthropic	0.945524										-4559	Pre anthropic	0
																														-5099	Pre anthropic	5.60835										-4805	Pre anthropic	5.55556
																														-5189	Pre anthropic	0										-5072	Pre anthropic	0

## Sheet: Supplementary Fig 3
Sections	Depth MCD (cm)	Ca	Ti	Mn	Ti/Ca
LDB18_I_P01x	0	170011	2729	12850	0.0160519025239543
LDB18_I_P01x	0.1	193147	3140	15350	0.0162570477408399
LDB18_I_P01x	0.6	374245	4268	14242	0.0114042939785435
LDB18_I_P01x	1.1	549053	4282	9277	0.00779888280366376
LDB18_I_P01x	1.6	554374	4112	8083	0.00741737527373217
LDB18_I_P01x	2.1	563841	4343	9907	0.00770252606674577
LDB18_I_P01x	2.6	552541	4049	8563	0.00732796299279148
LDB18_I_P01x	3.1	495407	3334	5726	0.00672982012769299
LDB18_I_P01x	3.6	504727	3818	6881	0.00756448535544958
LDB18_I_P01x	4.1	577791	3547	8424	0.00613889797521941
LDB18_I_P01x	4.6	612118	3554	7398	0.00580607007145681
LDB18_I_P01x	5.1	574678	3887	6108	0.00676378772112383
LDB18_I_P01x	5.6	548103	4006	4515	0.00730884523529337
LDB18_I_P01x	6.1	498457	3071	4560	0.00616101288576547
LDB18_I_P01x	6.6	475536	2463	1704	0.0051794185929141
LDB18_I_P01x	7.1	484180	3570	5068	0.00737329092486265
LDB18_I_P01x	7.6	540725	3511	11801	0.00649313421794813
LDB18_I_P01x	8.1	587633	3827	13330	0.00651256821859902
LDB18_I_P01x	8.6	575135	4013	16954	0.00697749224095212
LDB18_I_P01x	9.1	590403	4026	11195	0.00681907104130568
LDB18_I_P01x	9.6	639525	4780	19907	0.00747429733004965
LDB18_I_P01x	10.1	634318	5540	12471	0.00873378967647142
LDB18_I_P01x	10.6	733760	4888	14061	0.00666157871783689
LDB18_I_P01x	11.1	626286	6571	20847	0.010492011636856
LDB18_I_P01x	11.6	656488	4169	19087	0.00635045880503528
LDB18_I_P01x	12.1	540420	6441	15980	0.0119185078272455
LDB18_I_P01x	12.6	566258	4296	21802	0.00758664778245959
LDB18_I_P01x	13.1	496778	4806	11178	0.00967434145634469
LDB18_I_P01x	13.6	576907	4100	7953	0.00710686471129662
LDB18_I_P01x	14.1	428690	4996	21923	0.0116541090298351
LDB18_I_P01x	14.6	472928	4117	21550	0.0087053420393802
LDB18_I_P01x	15.1	332142	4516	9903	0.01359659422777
LDB18_I_P01x	15.6	361543	5382	18092	0.0148861961094531
LDB18_I_P01x	16.1	472757	5474	8786	0.011578887250744
LDB18_I_P01x	16.6	432990	5638	3745	0.0130210859373196
LDB18_I_P01x	17.1	502461	5807	7290	0.01155711587566
LDB18_I_P01x	17.6	427369	5427	7898	0.012698628117622
LDB18_I_P01x	18.1	480983	4851	8777	0.0100855955407987
LDB18_I_P01x	18.6	555652	4577	9959	0.00823717002728326
LDB18_I_P01x	19.1	539414	4604	8871	0.00853518818569781
LDB18_I_P01x	19.6	580524	4544	4393	0.00782741109756013
LDB18_I_P01x	20.1	702051	5310	2259	0.00756355307520394
LDB18_I_P01x	20.6	798220	4788	2950	0.00599834632056325
LDB18_I_P01x	21.1	723508	4121	4278	0.005695859617309
LDB18_I_P01x	21.6	648327	5072	4172	0.00782321266891553
LDB18_I_P01x	22.1	638466	4985	3414	0.00780777676493345
LDB18_I_P01x	22.6	692896	5262	7390	0.00759421327298758
LDB18_I_P01x	23.1	773610	4749	7997	0.0061387520843836
LDB18_I_P01x	23.6	735722	6006	8852	0.00816340954871541
LDB18_I_P01x	24.1	769602	4661	4123	0.00605637719236696
LDB18_I_P01x	24.6	806476	5524	5268	0.00684955286952123
LDB18_I_P01x	25.1	718254	5094	4086	0.00709219858156028
LDB18_I_P01x	25.6	697927	5481	3787	0.00785325685924173
LDB18_I_P01x	26.1	625978	4744	4962	0.00757854109888846
LDB18_I_P01x	26.6	373587	4182	4407	0.0111941796689928
LDB18_I_P01x	27.1	312658	3507	3011	0.0112167288219076
LDB18_I_P01x	27.6	423935	3956	3074	0.0093316192340807
LDB18_I_P01x	28.1	468203	4206	4233	0.00898328289224973
LDB18_I_P01x	28.6	423090	4148	3655	0.00980406060176322
LDB18_I_P01x	29.1	569908	4187	3827	0.00734679983435923
LDB18_I_P01x	29.6	639399	4033	3465	0.00630748562321805
LDB18_I_P01x	30.1	605617	4290	3782	0.00708368490316487
LDB18_I_P01x	30.6	515006	4012	3577	0.00779020050251842
LDB18_I_P01x	31.1	494599	4009	3328	0.00810555621826975
LDB18_I_P01x	31.6	498937	3911	4200	0.00783866500179381
LDB18_I_P01x	32.1	459081	3644	5314	0.00793759706892683
LDB18_I_P01x	32.6	525393	4357	7280	0.00829283983608461
LDB18_I_P01x	33.1	507220	3914	6243	0.00771657269035133
LDB18_I_P01x	33.6	450676	3839	4116	0.00851831470945868
LDB18_I_P01x	34.1	418428	4065	3662	0.00971493303507413
LDB18_I_P01x	34.6	500807	4472	3772	0.0089295876455401
LDB18_I_P01x	35.1	535693	4264	2973	0.0079597829353753
LDB18_I_P01x	35.6	511296	4535	3255	0.0088696175991989
LDB18_I_P01x	36.1	641332	5055	3160	0.00788203301877967
LDB18_I_P01x	36.6	662677	5610	3689	0.00846566275877992
LDB18_I_P01x	37.1	852057	6122	3777	0.00718496532508975
LDB18_I_P01x	37.6	924827	5780	3678	0.00624981753344139
LDB18_I_P01x	38.1	899114	5789	3194	0.00643856062746215
LDB18_I_P01x	38.6	797531	5550	3297	0.00695897714320823
LDB18_I_P01x	39.1	729570	6425	3442	0.00880655728716915
LDB18_I_P01x	39.6	666261	5804	2904	0.00871130082655296
LDB18_I_P01x	40.1	787690	5944	3181	0.0075461158577613
LDB18_I_P01x	40.6	824972	5475	3504	0.00663658887816799
LDB18_I_P01x	41.1	828010	6153	3496	0.00743106967307158
LDB18_I_P01x	41.6	797428	6306	3137	0.00790792397558149
LDB18_I_P01x	42.1	703594	6378	2861	0.00906488685236088
LDB18_I_P01x	42.6	778802	6346	2768	0.00814841256185783
LDB18_I_P01x	43.1	733256	6512	2975	0.00888093653512552
LDB18_I_P01x	43.6	726368	5971	2670	0.00822035111678929
LDB18_I_P01x	44.1	781883	5974	2442	0.00764052933750958
LDB18_I_P01x	44.6	733537	5977	2258	0.00814819157043203
LDB18_I_P01x	45.1	674415	6203	2490	0.00919760088372886
LDB18_I_P01x	45.6	659621	5815	2801	0.00881566839139445
LDB18_I_P01x	46.1	698775	5819	2615	0.00832743014561196
LDB18_I_P01x	46.6	519818	5625	2476	0.0108210950755841
LDB18_I_P01x	47.1	463242	4684	2193	0.0101113456897259
LDB18_I_P01x	47.6	505415	5190	2346	0.0102687890149679
LDB18_I_P01x	48.1	623633	6632	2729	0.0106344596902345
LDB18_I_P01x	48.6	671015	7029	3030	0.0104751756667139
LDB18_I_P01x	51.6	865030	7138	2704	0.00825173693397917
LDB18_I_P01x	52.1	862177	7486	3112	0.00868267188755905
LDB18_I_P01x	52.6	779668	7334	3043	0.00940656792378294
LDB18_I_P01x	53.1	744948	7038	3033	0.00944763929831344
LDB18_I_P01x	53.6	807238	6847	2490	0.00848200902336114
LDB18_I_P01x	54.1	827764	7333	2450	0.00885880516669002
LDB18_I_P01x	54.6	825984	7401	2572	0.0089602219897722
LDB18_I_P01x	55.1	835996	7226	3163	0.00864358202670826
LDB18_I_P01x	55.6	823380	7458	2670	0.00905778619835313
LDB18_I_P01x	56.1	819906	7272	2836	0.00886930940863953
LDB18_I_P01x	56.6	775418	7595	3091	0.00979471717189954
LDB18_I_P01x	57.1	799062	7662	3102	0.0095887428009341
LDB18_I_P01x	57.6	756710	7796	3274	0.0103024936897887
LDB18_I_P01x	58.1	791160	7796	2844	0.00985388543404621
LDB18_I_P01x	58.6	624241	6871	3136	0.0110069668605555
LDB18_I_P01x	59.1	680580	6964	3504	0.010232448793676
LDB18_I_P01x	59.6	569175	6406	3528	0.0112548864584706
LDB18_I_P01x	60.1	690996	7674	3518	0.0111057082819582
LDB18_I_P01x	60.6	709774	7356	3429	0.0103638622998306
LDB18_I_P01x	61.1	751550	6509	2584	0.00866076774665691
LDB18_I_P01x	61.6	785704	6252	2208	0.00795719507600827
LDB18_I_P01x	62.1	815102	6493	2728	0.00796587420960812
LDB18_I_P01x	62.6	839755	6597	3024	0.00785586272186531
LDB18_I_P01x	63.1	818200	6493	2849	0.00793571253972134
LDB18_I_P01x	63.6	831786	6613	3035	0.00795036223259348
LDB18_I_P01x	64.1	810999	6280	3051	0.00774353605861413
LDB18_I_P01x	64.6	817086	6486	2880	0.00793796491434194
LDB18_I_P01x	65.1	788608	6244	2985	0.00791774874208732
LDB18_I_P01x	65.6	786953	6331	2804	0.00804495312934826
LDB18_I_P01x	66.1	787725	6368	4461	0.00808403948078327
LDB18_I_P01x	66.6	828705	6599	5951	0.00796302665001418
LDB18_I_P01x	67.1	863541	6728	4579	0.00779117609933981
LDB18_I_P01x	67.6	849287	6381	4127	0.0075133612076954
LDB18_I_P01x	68.1	797626	6470	3618	0.00811157108720127
LDB18_I_P01x	68.6	706776	6344	4579	0.00897596975562272
LDB18_I_P01x	69.1	709538	5997	5288	0.00845197861143448
LDB18_I_P01x	69.6	846942	6680	4696	0.00788719888729098
LDB18_I_P01x	70.1	837661	6560	4259	0.00783133033530271
LDB18_I_P01x	70.6	829021	6980	4969	0.00841956958870765
LDB18_I_P01x	71.1	852402	6622	5013	0.00776863498677854
LDB18_I_P01x	71.6	837561	6750	4793	0.00805911450031699
LDB18_I_P01x	72.1	797696	6406	4879	0.00803062820924262
LDB18_I_P01x	72.6	851896	6472	4572	0.00759717148572126
LDB18_I_P01x	73.1	891743	6591	4234	0.00739114296383599
LDB18_I_P01x	73.6	890768	6340	3676	0.00711745370287213
LDB18_I_P01x	74.1	900385	6882	3690	0.00764339699128706
LDB18_I_P01x	74.6	891951	6428	3729	0.00720667390921699
LDB18_I_P01x	75.1	881993	6489	3529	0.00735720124762895
LDB18_I_P01x	75.6	875998	6307	3289	0.00719978812737015
LDB18_I_P01x	76.1	854153	6442	3771	0.00754197433012587
LDB18_I_P01x	76.6	843032	6526	3661	0.00774110591294281
LDB18_I_P01x	77.1	851869	6264	3737	0.00735324328036353
LDB18_I_P01x	77.6	827673	6365	3310	0.00769023515325497
LDB18_I_P01x	78.1	845721	6129	3602	0.00724707084251189
LDB18_I_P01x	78.6	816068	6327	3929	0.00775303038472284
LDB18_I_P01x	79.1	836390	6273	4117	0.00750008967108646
LDB18_I_P01x	79.6	845714	6544	3579	0.00773784045197313
LDB18_I_P01x	80.1	839739	6460	3441	0.00769286647398775
LDB18_I_P01x	80.6	851778	6611	4149	0.00776141201111088
LDB18_I_P01x	81.1	820595	6658	4539	0.00811362486975914
LDB18_I_P01x	81.6	813827	6579	4281	0.00808402768647391
LDB18_I_P01x	82.1	826663	6547	3870	0.0079197931926311
LDB18_I_P01x	82.6	840423	6513	4145	0.00774966891672408
LDB18_I_P01x	83.1	827487	6455	4253	0.00780072677878927
LDB18_I_P01x	83.6	763474	6166	4702	0.00807624097218766
LDB18_I_P01x	84.1	804798	6590	4357	0.00818839013019416
LDB18_I_P01x	84.6	843640	6319	4074	0.00749016168033758
LDB18_I_A01Ax	84.7	936814	7053	3247	0.00752870900733764
LDB18_I_A01Ax	85.2	903569	6825	3537	0.00755337998536913
LDB18_I_A01Ax	85.7	816586	6867	5778	0.00840940207155156
LDB18_I_A01Ax	86.2	889926	7778	5964	0.00874005254369464
LDB18_I_A01Ax	86.7	856189	8217	5532	0.00959718006187886
LDB18_I_A01Ax	87.2	767549	8719	5214	0.0113595353521404
LDB18_I_A01Ax	87.7	742501	8263	4852	0.0111286045405999
LDB18_I_A01Ax	88.2	809738	8038	4146	0.00992666763817432
LDB18_I_A01Ax	88.7	878593	8325	4295	0.00947537710862709
LDB18_I_A01Ax	89.2	842927	8522	4527	0.0101100095263291
LDB18_I_A01Ax	89.7	827225	8707	4145	0.0105255522983469
LDB18_I_A01Ax	90.2	876741	8016	3516	0.00914295099693068
LDB18_I_A01Ax	90.7	886644	8066	3063	0.00909722504184318
LDB18_I_A01Ax	91.2	897006	8331	3831	0.00928756329389101
LDB18_I_A01Ax	91.7	881391	8474	3904	0.00961434822910604
LDB18_I_A01Ax	92.2	898657	8685	3897	0.00966442146447421
LDB18_I_A01Ax	92.7	865793	8833	3783	0.0102022076870568
LDB18_I_A01Ax	93.2	858317	9143	4261	0.0106522415378001
LDB18_I_A01Ax	93.7	861743	9030	4699	0.0104787622295742
LDB18_I_A01Ax	94.2	871130	8868	5557	0.0101798813035942
LDB18_I_A01Ax	94.7	849129	8774	6339	0.0103329411667721
LDB18_I_A01Ax	95.2	812072	9091	8194	0.0111948201637293
LDB18_I_A01Ax	95.7	804215	9234	7897	0.0114820041904217
LDB18_I_A01Ax	96.2	836707	8858	8668	0.0105867406391963
LDB18_I_A01Ax	96.7	855009	8517	8328	0.00996129865299663
LDB18_I_A01Ax	97.2	824873	9325	8542	0.0113047705525578
LDB18_I_A01Ax	97.7	800181	9505	8226	0.01187856247524
LDB18_I_A01Ax	98.2	737289	10347	8100	0.0140338456154913
LDB18_I_A01Ax	98.7	800101	9112	6145	0.011388562194023
LDB18_I_A01Ax	99.2	798551	9025	5784	0.0113017202407861
LDB18_I_A01Ax	99.7	789626	8962	6916	0.0113496769356632
LDB18_I_A01Ax	100.2	640415	10019	8177	0.0156445429916539
LDB18_I_A01Ax	100.7	748608	9349	7137	0.0124885120116269
LDB18_I_A01Ax	101.2	813427	7491	8501	0.00920918533562323
LDB18_I_A01Ax	101.7	809906	8531	8420	0.0105333211508496
LDB18_I_A01Ax	102.2	797409	8414	7375	0.0105516742349284
LDB18_I_A01Ax	102.7	783014	7858	7561	0.0100355804621629
LDB18_I_A01Ax	106.2	646264	7983	7837	0.0123525370436849
LDB18_I_A01Ax	106.7	585342	9203	9589	0.0157224323557852
LDB18_I_A01Ax	107.2	503753	10323	5693	0.0204921856544775
LDB18_I_A01Ax	107.7	509418	10789	7092	0.0211790710182993
LDB18_I_A01Ax	108.2	534906	9858	6796	0.0184294062882076
LDB18_I_A01Ax	108.7	587625	9301	8304	0.0158281216762391
LDB18_I_A01Ax	109.2	616282	8267	8223	0.013414313577226
LDB18_I_A01Ax	109.7	671552	8241	7360	0.0122715739064138
LDB18_I_A01Ax	110.2	684093	7942	7627	0.0116095326220265
LDB18_I_A01Ax	110.7	734824	7769	8499	0.0105725996973425
LDB18_I_A01Ax	111.2	741289	7611	6727	0.0102672506943985
LDB18_I_A01Ax	111.7	752861	7609	6679	0.0101067793390812
LDB18_I_A01Ax	112.2	758838	7295	6744	0.009613382566503
LDB18_I_A01Ax	112.7	781154	7256	5301	0.00928882141037491
LDB18_I_A01Ax	113.2	773889	7087	4121	0.00915764405489676
LDB18_I_A01Ax	113.7	748497	6994	4663	0.00934405882722309
LDB18_I_A01Ax	114.2	778485	7445	5488	0.00956344695145057
LDB18_I_A01Ax	114.7	774715	7446	5270	0.00961127640487147
LDB18_I_A01Ax	115.2	759736	7447	4932	0.00980208914675624
LDB18_I_A01Ax	115.7	719678	7524	4680	0.010454675563238
LDB18_I_A01Ax	116.2	740458	7866	6062	0.0106231548582094
LDB18_I_A01Ax	116.7	731343	8096	5020	0.011070045108793
LDB18_I_A01Ax	117.2	723149	7738	4288	0.0107004227344572
LDB18_I_A01Ax	117.7	720739	7456	3653	0.0103449376265194
LDB18_I_A01Ax	118.2	774536	7340	3331	0.00947664149891032
LDB18_I_A01Ax	118.7	764768	6851	4287	0.00895827231264906
LDB18_I_A01Ax	119.2	676726	7137	3964	0.0105463658851588
LDB18_I_A01Ax	119.7	706993	7074	4535	0.0100057567755268
LDB18_I_A01Ax	120.2	773195	7258	4441	0.0093870239719605
LDB18_I_A01Ax	120.7	711403	7743	4837	0.0108841261563418
LDB18_I_A01Ax	121.2	672671	7296	4161	0.0108463126848043
LDB18_I_A01Ax	121.7	660707	7361	4304	0.0111410958261378
LDB18_I_A01Ax	122.2	746371	7122	4093	0.00954217138661604
LDB18_I_A01Ax	122.7	821137	6947	3874	0.00846022040171128
LDB18_I_A01Ax	123.2	827355	7110	4183	0.00859365085120656
LDB18_I_A01Ax	123.7	774667	7066	3652	0.00912133858806429
LDB18_I_A01Ax	124.2	772109	6558	3780	0.00849361942420047
LDB18_I_A01Ax	124.7	779445	6453	3593	0.00827896772703655
LDB18_I_A01Ax	125.2	695312	6137	3546	0.00882625353798007
LDB18_I_A01Ax	125.7	742286	6494	4360	0.00874864944239821
LDB18_I_A01Ax	126.2	787812	6094	3989	0.00773534802719431
LDB18_I_A01Ax	126.7	813539	6416	3828	0.00788653033228892
LDB18_I_A01Ax	127.2	795510	6966	4967	0.00875664667948863
LDB18_I_A01Ax	127.7	732960	7545	5297	0.0102938768827767
LDB18_I_A01Ax	128.2	760003	7389	5384	0.00972233004343404
LDB18_I_A01Ax	128.7	788866	7213	4923	0.00914350472703856
LDB18_I_A01Ax	129.2	852197	6270	4386	0.00735745373428914
LDB18_I_A01Ax	129.7	810082	6728	3864	0.00830533205280453
LDB18_I_A01Ax	130.2	824979	7201	3688	0.0087287070337548
LDB18_I_A01Ax	130.7	817234	7075	3842	0.00865725116674049
LDB18_I_A01Ax	131.2	790292	6828	3328	0.00863984451316729
LDB18_I_A01Ax	131.7	706031	7016	3496	0.00993724071605921
LDB18_I_A01Ax	132.2	775691	6785	3553	0.00874703973618361
LDB18_I_A01Ax	132.7	881806	6678	3087	0.0075730943087255
LDB18_I_A01Ax	133.2	849257	6420	3252	0.00755954911175298
LDB18_I_A01Ax	133.7	808047	7270	3419	0.00899700141204658
LDB18_I_A01Ax	134.2	824225	6812	3203	0.00826473353756559
LDB18_I_A01Ax	134.7	826224	6908	2915	0.00836092875539805
LDB18_I_A01Ax	135.2	803326	6916	3340	0.00860920722097878
LDB18_I_A01Ax	135.7	696410	7671	3022	0.0110150629657817
LDB18_I_A01Ax	136.2	734757	6991	2668	0.00951471030558402
LDB18_I_A01Ax	136.7	798348	6787	2863	0.00850130519522815
LDB18_I_A01Ax	137.2	855283	6556	2650	0.00766529908813808
LDB18_I_A01Ax	137.7	801451	6619	2873	0.00825877065472499
LDB18_I_A01Ax	138.2	815398	7113	3226	0.00872334737146768
LDB18_I_A01Ax	138.7	812103	7140	3395	0.00879198820839228
LDB18_I_A01Ax	139.2	795827	7197	4472	0.00904342275394024
LDB18_I_A01Ax	139.7	830668	6577	4188	0.00791772404859703
LDB18_I_A01Ax	140.2	829272	6450	3521	0.00777790640465372
LDB18_I_A01Ax	140.7	830685	6287	3965	0.00756845254217905
LDB18_I_A01Ax	141.2	842893	6688	4066	0.00793457769847418
LDB18_I_A01Ax	141.7	840030	6823	3919	0.00812232896444175
LDB18_I_A01Ax	142.2	816431	7065	3749	0.00865351756608948
LDB18_I_A01Ax	142.7	821589	6831	3490	0.00831437616618528
LDB18_I_A01Ax	143.2	841520	6971	3618	0.00828381975472954
LDB18_I_A01Ax	143.7	767572	7414	3750	0.00965902872955241
LDB18_I_A01Ax	144.2	692273	8267	4474	0.0119418206401232
LDB18_I_A01Ax	144.7	570760	9368	3649	0.0164132034480342
LDB18_I_A01Ax	145.2	608404	8778	3915	0.0144279130314725
LDB18_I_A01Ax	145.7	685356	7815	4175	0.0114028329802322
LDB18_I_A01Ax	146.2	664723	7569	4193	0.0113866979177793
LDB18_I_A01Ax	146.7	650899	7225	3957	0.0111000324167037
LDB18_I_A01Ax	147.2	697306	7421	3717	0.0106423865562608
LDB18_I_A01Ax	147.7	673426	7830	4608	0.0116271127042912
LDB18_I_A01Ax	148.2	668290	7960	4583	0.0119109967229795
LDB18_I_A01Ax	148.7	604402	9286	4107	0.0153639465124205
LDB18_I_A01Ax	149.2	584728	9288	4455	0.0158843086016062
LDB18_I_A01Ax	149.7	499887	10219	4376	0.0204426200321273
LDB18_I_A01Ax	150.2	538893	10402	3774	0.0193025331559326
LDB18_I_B01Ax	150.3	509017	8293	3539	0.0162921867049627
LDB18_I_B01Ax	150.8	668762	7378	3307	0.0110323254012638
LDB18_I_B01Ax	151.3	732857	7006	3675	0.00955984591809862
LDB18_I_B01Ax	151.8	742631	7614	3844	0.0102527365542241
LDB18_I_B01Ax	152.3	797042	7144	3360	0.00896314121464114
LDB18_I_B01Ax	152.8	809200	7260	3498	0.00897182402372714
LDB18_I_B01Ax	153.3	807199	7305	3746	0.00904981299530847
LDB18_I_B01Ax	153.8	807379	6900	4657	0.00854617224376656
LDB18_I_B01Ax	154.3	746955	7308	4861	0.00978372191095849
LDB18_I_B01Ax	154.8	656746	7437	5525	0.0113240126319764
LDB18_I_B01Ax	155.3	691698	7240	6478	0.0104669957120015
LDB18_I_B01Ax	155.8	761346	7619	6292	0.0100072765864666
LDB18_I_B01Ax	156.3	775019	6947	6271	0.00896365121371218
LDB18_I_B01Ax	156.8	779692	7245	6331	0.00929213073880455
LDB18_I_B01Ax	159.3	650781	6919	6241	0.0106318408189545
LDB18_I_B01Ax	159.8	764998	8348	4028	0.0109124468299264
LDB18_I_B01Ax	160.3	791195	7749	3824	0.00979404571565796
LDB18_I_B01Ax	160.8	790122	7836	3032	0.0099174557853091
LDB18_I_B01Ax	161.3	848614	6993	3008	0.00824049567883631
LDB18_I_B01Ax	161.8	835142	7338	3133	0.0087865297159046
LDB18_I_B01Ax	162.3	716514	7621	3608	0.0106362192504264
LDB18_I_B01Ax	162.8	739344	7947	3378	0.0107487177822502
LDB18_I_B01Ax	163.3	702743	7335	3257	0.0104376706705012
LDB18_I_B01Ax	163.8	640337	7903	3281	0.0123419386979044
LDB18_I_B01Ax	164.3	620727	8026	2933	0.0129299998227884
LDB18_I_B01Ax	164.8	628426	8284	2943	0.0131821407771162
LDB18_I_B01Ax	165.3	635598	7905	2597	0.0124371064729593
LDB18_I_B01Ax	165.8	741840	7630	3010	0.0102852367087243
LDB18_I_B01Ax	166.3	754232	7438	2578	0.0098616871201434
LDB18_I_B01Ax	166.8	775378	7475	2482	0.0096404592340768
LDB18_I_B01Ax	167.3	810312	7224	2752	0.00891508456002132
LDB18_I_B01Ax	167.8	831610	6627	2623	0.00796887964310193
LDB18_I_B01Ax	168.3	876490	6875	2561	0.0078437860101085
LDB18_I_B01Ax	168.8	909265	6678	2559	0.00734439354863544
LDB18_I_B01Ax	169.3	839279	7014	2882	0.00835717324036465
LDB18_I_B01Ax	169.8	810010	7103	3408	0.00876902754286984
LDB18_I_B01Ax	170.3	776379	7666	3024	0.00987404347618882
LDB18_I_B01Ax	170.8	816095	7234	2796	0.00886416409854245
LDB18_I_B01Ax	171.3	788587	6911	2754	0.00876377622253474
LDB18_I_B01Ax	171.8	752088	7299	2574	0.00970498133197179
LDB18_I_B01Ax	172.3	706475	7658	2691	0.0108397324746099
LDB18_I_B01Ax	172.8	687544	7746	2846	0.0112661880548736
LDB18_I_B01Ax	173.3	692027	7303	3095	0.0105530564558897
LDB18_I_B01Ax	173.8	681152	7205	3137	0.0105776684205581
LDB18_I_B01Ax	174.3	620941	6959	3504	0.0112071839353497
LDB18_I_B01Ax	174.8	624604	7224	3520	0.0115657280452895
LDB18_I_B01Ax	175.3	689818	7912	3432	0.0114696920057175
LDB18_I_B01Ax	175.8	625603	8013	4111	0.0128084424147582
LDB18_I_B01Ax	176.3	675813	8468	4549	0.0125300933838207
LDB18_I_B01Ax	176.8	656280	8512	4460	0.0129700737490096
LDB18_I_B01Ax	177.3	673034	8445	4412	0.01254765732489
LDB18_I_B01Ax	177.8	699569	8662	4147	0.0123819094328079
LDB18_I_B01Ax	178.3	739421	8424	3883	0.0113926978000354
LDB18_I_B01Ax	178.8	787408	8600	3927	0.0109219108772072
LDB18_I_B01Ax	179.3	757120	8304	3814	0.0109678782755706
LDB18_I_B01Ax	179.8	728916	7979	3697	0.0109463916281163
LDB18_I_B01Ax	180.3	633607	7045	3529	0.0111188796840944
LDB18_I_B01Ax	180.8	603307	6926	3244	0.0114800590744016
LDB18_I_B01Ax	181.3	667469	7484	3556	0.0112125057493307
LDB18_I_B01Ax	181.8	675482	7091	3182	0.0104976890575915
LDB18_I_B01Ax	182.3	556477	6672	3263	0.0119897138605908
LDB18_I_B01Ax	182.8	631050	7900	4281	0.0125188178432771
LDB18_I_B01Ax	183.3	681732	7493	3810	0.0109911226112314
LDB18_I_B01Ax	183.8	637099	6315	3173	0.00991211726905866
LDB18_I_B01Ax	184.3	591598	6484	3045	0.0109601452337567
LDB18_I_B01Ax	184.8	687374	7146	3422	0.0103960871374245
LDB18_I_B01Ax	185.3	661797	7295	3820	0.0110230176322951
LDB18_I_B01Ax	185.8	639489	7258	3407	0.0113496870157266
LDB18_I_B01Ax	186.3	561035	6688	3586	0.0119208249039721
LDB18_I_B01Ax	186.8	698071	6633	3221	0.00950189880398985
LDB18_I_B01Ax	187.3	589458	6118	3197	0.0103790261562317
LDB18_I_B01Ax	187.8	467805	6147	3411	0.0131400904222913
LDB18_I_B01Ax	188.3	597146	7434	3337	0.0124492167744572
LDB18_I_B01Ax	188.8	424468	9097	3864	0.0214315331191044
LDB18_I_B01Ax	189.3	382634	10938	4555	0.0285860639671331
LDB18_I_B01Ax	189.8	506080	9843	4663	0.0194494941511224
LDB18_I_B01Ax	190.3	628501	7293	4614	0.0116038001530626
LDB18_I_B01Ax	190.8	692149	7044	3725	0.0101769994610987
LDB18_I_B01Ax	191.3	672544	8043	3285	0.011959068849027
LDB18_I_B01Ax	191.8	565479	8991	3876	0.0158997946873359
LDB18_I_B01Ax	192.3	590371	6898	4583	0.0116841782540132
LDB18_I_B01Ax	192.8	548451	7374	3259	0.0134451391281992
LDB18_I_B01Ax	193.3	586573	7455	3118	0.012709415537367
LDB18_I_B01Ax	193.8	557103	6961	3496	0.0124949964369246
LDB18_I_B01Ax	194.3	601822	7265	2921	0.0120716756781906
LDB18_I_B01Ax	194.8	603611	7377	3239	0.0122214472565941
LDB18_I_B01Ax	195.3	610691	7586	3472	0.0124219941017634
LDB18_I_B01Ax	195.8	545295	7042	4144	0.0129141107107162
LDB18_I_B01Ax	196.3	685993	8140	4203	0.0118660102945657
LDB18_I_B01Ax	196.8	704207	8529	3607	0.012111495625576
LDB18_I_B01Ax	197.3	691124	8464	3631	0.0122467169422564
LDB18_I_B01Ax	197.8	617137	8275	3727	0.013408692073235
LDB18_I_B01Ax	198.3	573676	8588	4273	0.0149701225081753
LDB18_I_B01Ax	198.8	549240	9575	4719	0.0174331803947273
LDB18_I_B01Ax	199.3	625064	8288	3701	0.0132594422331153
LDB18_I_B01Ax	199.8	680613	8023	4566	0.0117879029639457
LDB18_I_B01Ax	200.3	698233	8244	4634	0.0118069469646952
LDB18_I_B01Ax	200.8	675202	8176	3522	0.0121089688715377
LDB18_I_B01Ax	201.3	697924	8135	4042	0.0116559969280323
LDB18_I_B01Ax	201.8	720469	8185	3898	0.0113606553508895
LDB18_I_B01Ax	202.3	706365	8894	4886	0.012591224083866
LDB18_I_B01Ax	202.8	679059	9487	3942	0.0139708037151411
LDB18_I_B01Ax	203.3	648069	9140	4042	0.0141034365167907
LDB18_I_B01Ax	203.8	669123	9349	3606	0.0139720200919711
LDB18_I_B01Ax	204.3	695372	9366	3368	0.0134690496597505
LDB18_I_B01Ax	204.8	663046	9214	2902	0.0138964717380091
LDB18_I_B01Ax	205.3	579020	10173	3344	0.0175693413008186
LDB18_I_B01Ax	205.8	610410	9718	4305	0.0159204469127308
LDB18_I_B01Ax	206.3	635013	9701	4488	0.015276852599868
LDB18_I_B01Ax	206.8	598738	8601	3333	0.0143652148352034
LDB18_I_B01Ax	207.3	524737	8307	3214	0.0158307876136045
LDB18_I_B01Ax	207.8	456684	7911	3423	0.0173227001602859
LDB18_I_B01Ax	208.3	454928	8565	3007	0.0188271550662962
LDB18_I_B01Ax	208.8	509549	9143	3434	0.0179433185032254
LDB18_I_B01Ax	209.3	537855	9297	3263	0.0172853278299914
LDB18_I_B01Ax	209.8	526787	9872	3730	0.0187400220582512
LDB18_I_B01Ax	210.3	516228	9121	3212	0.0176685495556227
LDB18_I_B01Ax	210.8	468661	8143	4028	0.0173750322727942
LDB18_I_B01Ax	213.8	625413	9401	3484	0.0150316670743972
LDB18_I_B01Ax	214.3	588662	9797	3305	0.0166428272930816
LDB18_I_B01Ax	214.8	537914	10104	3726	0.0187836717393487
LDB18_I_B01Ax	215.3	544741	9857	3633	0.0180948377302241
LDB18_I_B01Ax	215.8	614999	8854	3237	0.014396771376864
LDB18_I_B01Ax	216.3	671000	7819	3550	0.0116527570789866
LDB18_I_B01Ax	216.8	755341	7877	3052	0.0104284025360731
LDB18_I_B01Ax	217.3	679092	9051	3083	0.0133280910392112
LDB18_I_B01Ax	217.8	633763	9208	3348	0.0145290905275316
LDB18_I_B01Ax	218.3	618697	8266	3105	0.0133603363197171
LDB18_I_B01Ax	218.8	624920	8356	2648	0.0133713115278756
LDB18_I_B01Ax	219.3	574247	8275	3209	0.0144101754123226
LDB18_I_B01Ax	219.8	541599	7820	3092	0.0144387268071027
LDB18_I_B01Ax	220.3	572893	8453	3065	0.0147549367857523
LDB18_I_B01Ax	220.8	592549	8841	3151	0.0149202850734707
LDB18_I_B01Ax	221.3	660256	8885	4152	0.0134569015654534
LDB18_I_B01Ax	221.8	734363	8185	4149	0.0111457140406039
LDB18_I_B01Ax	222.3	697456	8330	3771	0.0119434057488931
LDB18_I_B01Ax	222.8	721953	8762	3848	0.0121365241227615
LDB18_I_B01Ax	223.3	658165	8460	4415	0.0128539196098243
LDB18_I_B01Ax	223.8	575241	9285	4024	0.0161410608770933
LDB18_I_B01Ax	224.3	586907	10531	3811	0.0179432175796165
LDB18_I_B01Ax	224.8	628061	10427	4171	0.016601890580692
LDB18_I_B01Ax	225.3	689381	9054	3967	0.0131335212313655
LDB18_I_B01Ax	225.8	716411	8792	3771	0.0122722850430828
LDB18_I_B01Ax	226.3	703754	7295	3240	0.0103658380627321
LDB18_I_B01Ax	226.8	587063	8470	3787	0.0144277530690914
LDB18_I_B01Ax	227.3	576415	8648	3953	0.0150030793785727
LDB18_I_B01Ax	227.8	639034	7248	4158	0.0113421195116379
LDB18_I_B01Ax	228.3	751196	7123	4200	0.00948221236534806
LDB18_I_B01Ax	228.8	772312	7440	3902	0.00963341240327743
LDB18_I_B01Ax	229.3	765104	7094	4017	0.00927194211505887
LDB18_I_B01Ax	229.8	781842	6601	3232	0.00844288232149207
LDB18_I_B01Ax	230.3	702674	6910	4057	0.00983386321395128
LDB18_I_B01Ax	230.8	683534	7288	4489	0.0106622347973912
LDB18_I_B01Ax	231.3	721140	7082	4028	0.00982056188812159
LDB18_I_B01Ax	231.8	692668	7615	3786	0.0109937228224777
LDB18_I_B01Ax	232.3	626100	7714	3465	0.0123207155406485
LDB18_I_B01Ax	232.8	591479	7581	5457	0.0128170230895771
LDB18_I_B01Ax	233.3	652984	7363	4852	0.0112759271283829
LDB18_I_B01Ax	233.8	654572	7348	4043	0.0112256558484017
LDB18_I_B01Ax	234.3	653551	7441	4902	0.0113854924864318
LDB18_I_B01Ax	234.8	627784	8131	7279	0.0129519070253463
LDB18_I_B01Ax	235.3	531410	6964	5826	0.0131047590372782
LDB18_I_B01Ax	235.8	621272	7151	3584	0.011510256377239
LDB18_I_B01Ax	236.3	668862	7842	4423	0.0117243915785319
LDB18_I_B01Ax	236.8	736278	7356	3926	0.00999079152168067
LDB18_I_B01Ax	237.3	653057	7668	4020	0.011741700954128
LDB18_I_B01Ax	237.8	630214	8096	3806	0.0128464299428448
LDB18_I_B01Ax	238.3	516006	8323	3656	0.0161296574070844
LDB18_I_B01Ax	238.8	469720	7775	3598	0.0165524142042068
LDB18_I_B01Ax	239.3	417213	7312	3170	0.0175258201446264
LDB18_I_B01Ax	239.8	482245	7310	3009	0.0151582701738743
LDB18_I_B01Ax	240.3	427187	6838	3363	0.0160070414127771
LDB18_I_B01Ax	240.8	386031	6798	3975	0.0176099846903487
LDB18_I_B01Ax	241.3	472306	7730	3493	0.0163665081536123
LDB18_I_B01Ax	241.8	551482	8089	3381	0.0146677498086973
LDB18_I_B01Ax	242.3	557209	8387	3698	0.0150518028244339
LDB18_I_B01Ax	242.8	539825	7800	4091	0.0144491270319085
LDB18_I_B01Ax	243.3	482871	8029	4426	0.0166276293254306
LDB18_I_B01Ax	243.8	386021	10485	4853	0.0271617347242767
LDB18_I_B01Ax	244.3	549901	8483	4188	0.0154264131179976
LDB18_I_B01Ax	244.8	677285	6667	3499	0.00984371424141979
LDB18_I_B01Ax	245.3	746163	7337	3157	0.00983297215219731
LDB18_I_B01Ax	245.8	778819	7251	3074	0.00931025052033913
LDB18_I_B01Ax	246.3	788791	7107	3160	0.00900999123975806
LDB18_I_B01Ax	246.8	730003	6715	3208	0.00919859233455205
LDB18_I_B01Ax	247.3	718595	6212	3004	0.00864464684558061
LDB18_I_B01Ax	247.8	727896	5953	3087	0.00817836614021783
LDB18_I_B01Ax	248.3	712035	5943	3193	0.00834649982093577
LDB18_I_B01Ax	248.8	623320	5666	3762	0.0090900340114227
LDB18_I_B01Ax	249.3	610208	5756	3916	0.0094328491268551
LDB18_I_B01Ax	249.8	628078	5921	4171	0.00942717305812335
LDB18_I_B01Ax	250.3	693236	6254	4156	0.00902145878171359
LDB18_I_B01Ax	250.8	685912	6268	3414	0.00913819848610317
LDB18_I_B01Ax	251.3	651995	6320	4299	0.00969332586906341
LDB18_I_B01Ax	251.8	459260	6000	3820	0.013064495057266
LDB18_I_B01Ax	252.3	492178	6615	5267	0.0134402594183405
LDB18_I_B01Ax	252.8	552377	6518	4877	0.0117999120166118
LDB18_I_B01Ax	253.3	499754	6627	4994	0.0132605241778955
LDB18_I_A02Ax	253.7	856536	8972	3319	0.0104747494559481
LDB18_I_A02Ax	254.2	819502	8958	3598	0.0109310288443469
LDB18_I_A02Ax	254.7	877990	8572	3537	0.00976320914816797
LDB18_I_A02Ax	255.2	953933	7975	3819	0.00836012592079318
LDB18_I_A02Ax	255.7	1043195	6719	3366	0.00644079007280518
LDB18_I_A02Ax	256.2	1066897	6622	3113	0.006206784722424
LDB18_I_A02Ax	256.7	1000021	7195	3379	0.00719484890817293
LDB18_I_A02Ax	257.2	899587	7514	3723	0.00835272186014249
LDB18_I_A02Ax	257.7	928261	7842	3511	0.00844805501900866
LDB18_I_A02Ax	258.2	934922	7625	3425	0.00815576058751425
LDB18_I_A02Ax	258.7	940293	7235	3006	0.00769441014662451
LDB18_I_A02Ax	259.2	927329	7410	3082	0.00799069154528759
LDB18_I_A02Ax	259.7	976896	7084	3433	0.00725153957023061
LDB18_I_A02Ax	260.2	1027140	5745	3280	0.00559320053741457
LDB18_I_A02Ax	260.7	1128813	6006	3095	0.00532063326698045
LDB18_I_A02Ax	261.2	1097346	5859	2930	0.0053392457802735
LDB18_I_A02Ax	261.7	1052516	6033	3084	0.00573197937133497
LDB18_I_A02Ax	262.2	1055093	6076	3100	0.00575873406420098
LDB18_I_A02Ax	262.7	1038691	6095	3404	0.00586796265684405
LDB18_I_A02Ax	263.2	1017206	6196	2566	0.00609119490054129
LDB18_I_A02Ax	263.7	1055825	6253	2128	0.00592238297066275
LDB18_I_A02Ax	264.2	1057691	6053	2642	0.00572284343915189
LDB18_I_A02Ax	264.4	1038030	6136	3358	0.00591119717156537
LDB18_I_A02Ax	267.7	910111	7657	4794	0.00841325948153577
LDB18_I_A02Ax	268.2	948583	7575	7139	0.00798559535644219
LDB18_I_A02Ax	268.7	933415	7800	6029	0.00835641167112163
LDB18_I_A02Ax	269.2	871365	8268	4870	0.00948856105076518
LDB18_I_A02Ax	269.7	897191	7859	5755	0.00875956178784673
LDB18_I_A02Ax	270.2	920112	7631	4545	0.00829355556714835
LDB18_I_A02Ax	270.7	902621	7474	3785	0.00828033028258815
LDB18_I_A02Ax	271.2	996285	6928	2323	0.00695383349142063
LDB18_I_A02Ax	271.7	1052477	6566	2276	0.00623861614078027
LDB18_I_A02Ax	272.2	954682	7312	2361	0.00765909486090656
LDB18_I_A02Ax	272.7	867885	8019	2548	0.00923970341692736
LDB18_I_A02Ax	273.2	860087	8954	3143	0.0104105747441829
LDB18_I_A02Ax	273.7	921056	7958	2841	0.0086400826876976
LDB18_I_A02Ax	274.2	991290	7222	2752	0.00728545632458715
LDB18_I_A02Ax	274.7	1075170	6553	2541	0.00609485011672573
LDB18_I_A02Ax	275.2	1084190	6295	1806	0.00580617788395023
LDB18_I_A02Ax	275.7	1098314	6203	1959	0.0056477473655075
LDB18_I_A02Ax	276.2	1076055	6390	2210	0.00593835816942443
LDB18_I_A02Ax	276.7	1031134	6830	2099	0.00662377537740003
LDB18_I_A02Ax	277.2	989798	7269	2311	0.00734392269937907
LDB18_I_A02Ax	277.7	969725	7107	2417	0.00732888189950759
LDB18_I_A02Ax	278.2	969559	7338	2037	0.00756838933989577
LDB18_I_A02Ax	278.7	1004997	6814	2189	0.00678011974165097
LDB18_I_A02Ax	279.2	1056885	5788	2201	0.00547647095000875
LDB18_I_A02Ax	279.7	1110493	5735	2666	0.00516437294066689
LDB18_I_A02Ax	280.2	1185924	4753	2365	0.00400784535939908
LDB18_I_A02Ax	280.7	1182160	5386	2244	0.00455606686066184
LDB18_I_A02Ax	281.2	1141751	5537	2448	0.00484956877637944
LDB18_I_A02Ax	281.7	1136194	5264	2687	0.00463301161597403
LDB18_I_A02Ax	282.2	1155955	4942	2578	0.00427525292939604
LDB18_I_A02Ax	282.7	1165092	5197	2368	0.00446059195325348
LDB18_I_A02Ax	283.2	1196414	4909	2435	0.00410309474813902
LDB18_I_A02Ax	283.7	1222691	5032	2046	0.00411551242300794
LDB18_I_A02Ax	284.2	1197412	4916	2511	0.00410552090675557
LDB18_I_A02Ax	284.7	1144591	5201	2427	0.00454398121250298
LDB18_I_A02Ax	285.2	1157055	5470	2939	0.0047275194351176
LDB18_I_A02Ax	285.7	1302457	4522	2430	0.00347189964812658
LDB18_I_A02Ax	286.2	1288117	4528	2209	0.00351520863399831
LDB18_I_A02Ax	286.7	1247828	4940	2712	0.00395887894806015
LDB18_I_A02Ax	287.2	1197061	5146	2745	0.00429886196275712
LDB18_I_A02Ax	287.7	1181165	5090	2915	0.00430930479653562
LDB18_I_A02Ax	288.2	1184660	5053	2577	0.00426535883713471
LDB18_I_A02Ax	288.7	1206895	5157	3042	0.00427294835093359
LDB18_I_A02Ax	289.2	1166713	5538	2376	0.00474666863230289
LDB18_I_A02Ax	289.7	1171700	5452	2382	0.0046530681915166
LDB18_I_A02Ax	290.2	1180932	5221	2641	0.00442108436387531
LDB18_I_A02Ax	290.7	1148124	5153	2676	0.0044881911709885
LDB18_I_A02Ax	291.2	1061757	4994	2553	0.00470352444109151
LDB18_I_A02Ax	294.7	1029916	6503	2508	0.00631410716990512
LDB18_I_A02Ax	295.2	1008294	6463	2228	0.00640983681346909
LDB18_I_A02Ax	295.7	1075328	5821	2062	0.00541323205570765
LDB18_I_A02Ax	296.2	1125031	5814	2390	0.00516785759681289
LDB18_I_A02Ax	296.7	1142749	5513	2328	0.00482433150236841
LDB18_I_A02Ax	297.2	1149508	5266	2111	0.00458109034473879
LDB18_I_A02Ax	297.7	1145088	5578	2636	0.00487124133691035
LDB18_I_A02Ax	298.2	1172697	5406	2777	0.00460988644125465
LDB18_I_A02Ax	298.7	1169844	5469	2775	0.00467498230533302
LDB18_I_A02Ax	299.2	1160788	5660	2810	0.00487599802892518
LDB18_I_A02Ax	299.7	1170085	5627	2920	0.00480905233380481
LDB18_I_A02Ax	300.2	1125198	6256	3039	0.00555991034466823
LDB18_I_A02Ax	300.7	1150612	5782	2971	0.00502515183224232
LDB18_I_A02Ax	301.2	1126005	5994	2148	0.00532324456818575
LDB18_I_A02Ax	301.7	1050028	6342	2291	0.00603983893762833
LDB18_I_A02Ax	302.2	945958	7317	2283	0.00773501571951397
LDB18_I_A02Ax	302.7	1019111	6864	2159	0.0067352820252161
LDB18_I_A02Ax	303.2	1096058	6151	2190	0.00561192929571245
LDB18_I_A02Ax	303.7	1107493	6625	2327	0.00598197911860391
LDB18_I_A02Ax	304.2	1133100	5984	2281	0.00528108728267584
LDB18_I_A02Ax	304.7	1171156	6090	2091	0.0051999904367992
LDB18_I_A02Ax	305.2	1115770	6153	2419	0.005514577377058
LDB18_I_A02Ax	305.7	1039039	6557	2761	0.00631063896542863
LDB18_I_A02Ax	306.2	1053250	6797	2779	0.00645335865179207
LDB18_I_A02Ax	306.7	1136401	5895	2919	0.0051874294373201
LDB18_I_A02Ax	307.2	1162240	5849	3375	0.0050325234030837
LDB18_I_A02Ax	307.7	1170309	5648	3437	0.00482607584834433
LDB18_I_A02Ax	308.2	1187305	5625	3387	0.00473762007234872
LDB18_I_A02Ax	308.7	1209924	4988	3393	0.00412257298805545
LDB18_I_A02Ax	309.2	1211516	5500	3875	0.00453976670551606
LDB18_I_A02Ax	309.7	1193590	5994	4093	0.00502182491475297
LDB18_I_A02Ax	310.2	1203492	5519	3457	0.00458582192486531
LDB18_I_A02Ax	310.7	1177705	5786	3116	0.00491294509236184
LDB18_I_A02Ax	311.2	1181819	5438	3139	0.00460138142981286
LDB18_I_A02Ax	311.7	1186034	5314	3028	0.00448047863720602
LDB18_I_A02Ax	312.2	1165501	5536	2733	0.00474988867448419
LDB18_I_A02Ax	312.7	1166850	5664	2832	0.00485409435660111
LDB18_I_A02Ax	313.2	1176011	5589	2991	0.00475250656669028
LDB18_I_A02Ax	313.7	1230222	5511	2859	0.00447967927739871
LDB18_I_A02Ax	314.2	1202676	5573	3123	0.00463383321858921
LDB18_I_A02Ax	314.7	1134583	5746	2932	0.00506441573688307
LDB18_I_A02Ax	315.2	1109747	6383	3520	0.00575176143751684
LDB18_I_A02Ax	315.7	1023365	6609	2579	0.00645810634524339
LDB18_I_A02Ax	316.2	1096105	5801	3359	0.00529237618658796
LDB18_I_A02Ax	316.7	1157268	5305	4024	0.0045840721423214
LDB18_I_A02Ax	317.2	1147111	5700	3958	0.00496900474322014
LDB18_I_A02Ax	317.7	1074999	5883	3040	0.00547256323029138
LDB18_I_A02Ax	318.2	1028139	6657	2841	0.00647480544945771
LDB18_I_A02Ax	318.7	1034432	7148	3466	0.00691007238755182
LDB18_I_A02Ax	319.2	1051404	7131	2983	0.00678235958775124
LDB18_I_A02Ax	319.7	1077453	7363	3069	0.00683370875574155
LDB18_I_A02Ax	320.2	1050896	6747	3392	0.00642023568459676
LDB18_I_A02Ax	320.7	1059819	7028	2732	0.00663132100858732
LDB18_I_A02Ax	321.2	1101138	6493	2786	0.00589662694412508
LDB18_I_A02Ax	321.7	1070022	7284	2334	0.00680733667158245
LDB18_I_A02Ax	322.2	1039669	7525	2593	0.0072378805177417
LDB18_I_A02Ax	322.7	1048377	7437	2339	0.00709382216511808
LDB18_I_A02Ax	323.2	1032614	7379	2844	0.00714594223979144
LDB18_I_A02Ax	323.7	990086	7490	3612	0.00756499940409217
LDB18_I_A02Ax	324.2	972751	7674	4032	0.0078889664467063
LDB18_I_A02Ax	324.7	857233	8761	4568	0.0102200918536734
LDB18_I_A02Ax	325.2	811772	8972	3134	0.011052364457015
LDB18_I_A02Ax	325.7	834369	9023	2685	0.010814160161751
LDB18_I_A02Ax	326.2	810038	9704	2771	0.0119796849036712
LDB18_I_A02Ax	326.7	789732	10001	3253	0.01266378974133
LDB18_I_A02Ax	327.1	835581	9464	2963	0.0113262508362445
LDB18_I_A02Ax	330.2	912239	7836	2802	0.0085898541939119
LDB18_I_A02Ax	330.7	884090	8344	2861	0.00943795314956622
LDB18_I_A02Ax	331.2	867966	8883	3577	0.0102342718493582
LDB18_I_A02Ax	331.7	861506	8802	2974	0.0102169921045239
LDB18_I_A02Ax	332.2	826308	9650	3089	0.0116784540389298
LDB18_I_A02Ax	332.7	793874	10088	3078	0.0127073061972051
LDB18_I_A02Ax	333.2	826210	9553	3776	0.0115624357003667
LDB18_I_A02Ax	333.7	862102	8907	3056	0.0103317240883329
LDB18_I_A02Ax	334.2	872742	9110	2959	0.0104383655192485
LDB18_I_A02Ax	334.7	845202	9136	3042	0.0108092503330565
LDB18_I_A02Ax	335.2	842697	9695	3311	0.0115047282712529
LDB18_I_A02Ax	335.7	807360	9789	3074	0.0121247027348395
LDB18_I_A02Ax	336.2	824829	9754	3393	0.011825481402812
LDB18_I_A02Ax	336.7	916535	8625	3442	0.00941044259084487
LDB18_I_A02Ax	337.2	900572	8454	3041	0.00938736713999547
LDB18_I_A02Ax	337.7	812228	9700	3504	0.011942459506444
LDB18_I_A02Ax	338.2	723414	10601	3458	0.0146541261297127
LDB18_I_A02Ax	338.7	802149	9540	3672	0.0118930522882906
LDB18_I_A02Ax	339.2	859490	8659	3455	0.0100745791108681
LDB18_I_A02Ax	339.7	807273	9509	3291	0.0117791626872198
LDB18_I_A02Ax	340.2	749994	10288	3714	0.0137174430728779
LDB18_I_A02Ax	340.7	800624	9277	3765	0.0115872119746598
LDB18_I_A02Ax	341.2	917095	7788	2962	0.00849203190509162
LDB18_I_A02Ax	341.7	953999	7632	2745	0.00800000838575302
LDB18_I_A02Ax	342.2	935988	7727	3348	0.00825544771941521
LDB18_I_A02Ax	342.7	909576	7699	3154	0.00846438340501508
LDB18_I_A02Ax	343.2	954904	7379	4974	0.00772747836431725
LDB18_I_A02Ax	343.7	1004192	6965	7041	0.00693592460405978
LDB18_I_A02Ax	344.2	1023357	6406	6391	0.00625979008303065
LDB18_I_A02Ax	344.7	1012946	6821	5101	0.00673382391558879
LDB18_I_A02Ax	345.2	896681	7608	3338	0.00848462273651388
LDB18_I_A02Ax	345.7	884214	7466	2872	0.00844365730467964
LDB18_I_A02Ax	346.2	900477	7187	2886	0.00798132545306543
LDB18_I_A02Ax	346.7	900656	7609	3136	0.00844828658222451
LDB18_I_A02Ax	347.2	896708	7823	3532	0.00872413316263488
LDB18_I_A02Ax	347.7	918433	7623	2913	0.00830000664174741
LDB18_I_A02Ax	348.2	922368	7322	2521	0.00793826325284485
LDB18_I_A02Ax	348.7	957762	6712	2826	0.00700800407616924
LDB18_I_A02Ax	349.2	812669	7347	9586	0.00904058109759324
LDB18_I_A02Ax	349.7	959466	6720	5365	0.00700389591710389
LDB18_I_A02Ax	350.2	1059097	6293	2914	0.00594185423997991
LDB18_I_A02Ax	350.7	1071981	6445	2558	0.006012233425779
LDB18_I_A02Ax	351.2	1063255	6588	2755	0.00619606773539744
LDB18_I_A02Ax	351.7	1021915	7098	2740	0.00694578316200467
LDB18_I_A02Ax	352.2	988769	7397	2987	0.00748101932807359
LDB18_I_A02Ax	352.7	1020868	6676	2629	0.00653953302483769
LDB18_I_A02Ax	353.2	1027915	6136	2884	0.0059693651712447
LDB18_I_A02Ax	353.7	993440	5840	2660	0.00587856337574489
LDB18_I_A02Ax	354	948241	6026	2761	0.00635492453922579
LDB18_I_A02Ax	357.2	703599	8602	3184	0.012225713794363
LDB18_I_A02Ax	357.7	760409	7744	2909	0.0101839930879303
LDB18_I_B02Ax	358.2	937229	8142	4086	0.00868731121209438
LDB18_I_B02Ax	358.7	856918	8682	3494	0.0101316578715816
LDB18_I_B02Ax	359.2	797488	9216	3248	0.0115562867403647
LDB18_I_B02Ax	359.7	860448	8535	3597	0.00991925136672989
LDB18_I_B02Ax	360.2	979042	7497	2666	0.00765748558284527
LDB18_I_B02Ax	360.7	1007612	7233	3157	0.00717835833634375
LDB18_I_B02Ax	361.2	1035212	6882	3336	0.00664791366406108
LDB18_I_B02Ax	361.7	999922	7313	3542	0.00731357045849576
LDB18_I_B02Ax	362.2	974603	7400	3562	0.00759283523650143
LDB18_I_B02Ax	362.7	991577	7190	3461	0.00725107581156078
LDB18_I_B02Ax	363.2	1023477	7001	2987	0.00684040774731626
LDB18_I_B02Ax	363.7	972524	7358	2805	0.00756588012223863
LDB18_I_B02Ax	364.2	965278	7307	3340	0.00756983998392173
LDB18_I_B02Ax	364.7	1018813	7085	3684	0.00695417117763515
LDB18_I_B02Ax	365.2	1102263	6230	3458	0.00565200864040615
LDB18_I_B02Ax	365.7	1133946	6105	3146	0.00538385425761015
LDB18_I_B02Ax	366.2	1129735	5302	3174	0.00469313600092057
LDB18_I_B02Ax	366.7	1104609	5850	3537	0.005295991613322
LDB18_I_B02Ax	367.2	1057410	6216	3020	0.00587851448350214
LDB18_I_B02Ax	367.7	1063898	6277	3408	0.00590000169189152
LDB18_I_B02Ax	368.2	1061507	6291	3237	0.00592647999495058
LDB18_I_B02Ax	368.7	1084226	6747	2961	0.00622287235318098
LDB18_I_B02Ax	369.2	1036493	6389	2894	0.0061640551359247
LDB18_I_B02Ax	369.7	948507	7742	2643	0.00816230138522963
LDB18_I_B02Ax	370.2	1064501	6464	2953	0.0060723287249143
LDB18_I_B02Ax	370.7	1177811	5575	2625	0.00473335704964549
LDB18_I_B02Ax	371.2	1159897	5812	2477	0.00501078975115894
LDB18_I_B02Ax	371.7	1181179	6024	2961	0.00509998907870865
LDB18_I_B02Ax	372.2	1217554	5431	2837	0.00446058244644591
LDB18_I_B02Ax	372.7	1215279	5433	3630	0.00447057836101833
LDB18_I_B02Ax	373.2	1182770	5228	3565	0.00442013240105853
LDB18_I_B02Ax	373.7	1235976	5410	3194	0.00437710764610316
LDB18_I_B02Ax	374.2	1185068	5456	2705	0.00460395521607199
LDB18_I_B02Ax	374.7	1100677	6261	2940	0.00568831728109155
LDB18_I_B02Ax	375.2	1065649	6747	3093	0.00633135300647774
LDB18_I_B02Ax	375.7	1155962	5820	3619	0.00503476757886505
LDB18_I_B02Ax	376.2	1204386	5664	3779	0.00470281122497272
LDB18_I_B02Ax	376.7	1135938	6309	3842	0.00555400030635475
LDB18_I_B02Ax	377.2	1120720	6249	4509	0.00557587979156257
LDB18_I_B02Ax	377.7	1156217	6004	4816	0.00519279685387778
LDB18_I_B02Ax	378.2	1206412	5787	3664	0.00479686873141182
LDB18_I_B02Ax	378.7	1230991	4955	3332	0.00402521220707544
LDB18_I_B02Ax	379.2	1212838	5765	2768	0.00475331412769059
LDB18_I_B02Ax	379.7	1173424	6074	3152	0.00517630455828413
LDB18_I_B02Ax	380.2	1122789	5966	3530	0.0053135540159371
LDB18_I_B02Ax	380.7	1078566	6483	3659	0.00601075872964659
LDB18_I_B02Ax	381.2	1071062	6521	3423	0.00608834969404199
LDB18_I_B02Ax	381.7	1087367	6618	3288	0.00608626158417535
LDB18_I_B02Ax	382.2	1163738	5658	3057	0.00486191909175433
LDB18_I_B02Ax	382.7	1209757	5538	3466	0.00457777884318917
LDB18_I_B02Ax	383.2	1201217	5522	3456	0.00459700453789782
LDB18_I_B02Ax	383.7	1189699	5447	3453	0.00457846900770699
LDB18_I_B02Ax	384.2	1201798	5386	3791	0.00448161837513459
LDB18_I_B02Ax	384.7	1198845	5403	3119	0.00450683783141274
LDB18_I_B02Ax	385.2	1143067	5552	3276	0.00485710811352265
LDB18_I_B02Ax	385.7	1153110	5746	3163	0.00498304584991891
LDB18_I_B02Ax	386.2	1147240	6049	3615	0.00527265437048917
LDB18_I_B02Ax	386.7	1132513	6252	3551	0.00552046643173191
LDB18_I_B02Ax	387.2	1037223	6670	3453	0.00643063256406771
LDB18_I_B02Ax	387.7	1093651	6201	3871	0.00566999893018888
LDB18_I_B02Ax	388.2	1184798	5506	4075	0.00464720568400689
LDB18_I_B02Ax	388.7	1220190	5424	4472	0.0044452093526418
LDB18_I_B02Ax	389.2	1218260	5396	3199	0.00442926797235401
LDB18_I_B02Ax	389.7	1185418	5530	3432	0.00466502111491474
LDB18_I_B02Ax	390.2	1150679	5888	3643	0.00511697875775955
LDB18_I_B02Ax	390.5	1056477	5951	3727	0.00563287227265714
LDB18_I_B02Ax	393.2	1132087	6494	4071	0.00573630825192763
LDB18_I_B02Ax	393.7	1112314	6417	3673	0.00576905442168309
LDB18_I_B02Ax	394.2	1088614	7039	2884	0.00646602009527711
LDB18_I_B02Ax	394.7	1051437	7307	2743	0.00694953668170323
LDB18_I_B02Ax	395.2	937461	8142	2978	0.00868516130271019
LDB18_I_B02Ax	395.7	957703	7655	3506	0.00799308345071489
LDB18_I_B02Ax	396.2	1028211	6795	3223	0.00660856575158212
LDB18_I_B02Ax	396.7	1033538	7302	3280	0.00706505227674261
LDB18_I_B02Ax	397.2	992203	7598	3000	0.00765770714259078
LDB18_I_B02Ax	397.7	1018615	7483	3374	0.00734624956435945
LDB18_I_B02Ax	398.2	1010891	7603	3244	0.00752108783241714
LDB18_I_B02Ax	398.7	969632	7591	2856	0.00782874327579948
LDB18_I_B02Ax	399.2	892610	8537	2891	0.00956408733937554
LDB18_I_B02Ax	399.7	950807	8123	3411	0.00854326903356833
LDB18_I_B02Ax	400.2	957708	8108	3000	0.00846604601820179
LDB18_I_B02Ax	400.7	878128	8903	3025	0.0101386130495782
LDB18_I_B02Ax	401.2	848400	8844	3710	0.0104243281471004
LDB18_I_B02Ax	401.7	1026039	6967	3230	0.00679019023643351
LDB18_I_B02Ax	402.2	1082810	6522	3059	0.00602321736962163
LDB18_I_B02Ax	402.7	1098243	6317	3088	0.00575191464912592
LDB18_I_B02Ax	403.2	1087666	6448	3345	0.00592829048623383
LDB18_I_B02Ax	403.7	1079401	6570	2889	0.00608670920260404
LDB18_I_B02Ax	404.2	1118556	6388	4255	0.0057109344547792
LDB18_I_B02Ax	404.7	1148327	6306	3675	0.0054914671517782
LDB18_I_B02Ax	405.2	1119662	6241	3628	0.00557400358322422
LDB18_I_B02Ax	405.7	1053357	7200	4374	0.00683528946026846
LDB18_I_B02Ax	406.2	999905	7530	3773	0.00753071541796471
LDB18_I_B02Ax	406.7	939908	7803	3600	0.00830187635385591
LDB18_I_B02Ax	407.2	997761	7408	4125	0.00742462373253715
LDB18_I_B02Ax	407.7	1110020	6390	3454	0.00575665303327868
LDB18_I_B02Ax	408.2	1127668	6504	3448	0.00576765501903042
LDB18_I_B02Ax	408.7	1099378	6709	3329	0.00610254161898819
LDB18_I_B02Ax	409.2	1103679	7079	3375	0.00641400262213923
LDB18_I_B02Ax	409.7	1069667	6893	3066	0.00644406156308459
LDB18_I_B02Ax	410.2	1071773	7398	3094	0.00690258105027837
LDB18_I_B02Ax	410.7	1070876	7152	2886	0.00667864439953832
LDB18_I_B02Ax	411.2	1078269	6941	2736	0.00643716920360318
LDB18_I_B02Ax	411.7	1069153	7285	2714	0.00681380494653244
LDB18_I_B02Ax	412.2	1091121	7237	3226	0.00663262827862354
LDB18_I_B02Ax	412.7	1110936	6779	3904	0.00610206168492154
LDB18_I_B02Ax	413.2	1086008	6617	3438	0.00609295695795979
LDB18_I_B02Ax	413.7	1095200	6764	3463	0.00617604090577064
LDB18_I_B02Ax	414.2	1093170	6609	3523	0.00604572024479267
LDB18_I_B02Ax	414.7	1130178	6406	2950	0.00566813369221485
LDB18_I_B02Ax	415.2	1095353	6554	3323	0.00598345921360511
LDB18_I_B02Ax	415.7	1058281	7035	3203	0.00664757280911214
LDB18_I_B02Ax	416.2	1058721	6840	2976	0.00646062560391265
LDB18_I_B02Ax	416.7	1077355	7025	2928	0.00652059905973426
LDB18_I_B02Ax	417.2	1100968	6673	2918	0.00606102993002521
LDB18_I_B02Ax	417.7	1057213	7033	2600	0.00665239644234416
LDB18_I_B02Ax	418.2	1069422	6840	2762	0.00639597838832566
LDB18_I_B02Ax	418.7	1063720	6804	2912	0.00639642011055541
LDB18_I_B02Ax	419.2	1029244	7154	2986	0.00695073277084928
LDB18_I_B02Ax	419.7	965401	7526	2729	0.00779572426380333
LDB18_I_B02Ax	420.2	908929	8107	2556	0.00891928852528635
LDB18_I_B02Ax	420.7	886074	8497	3301	0.00958949252545498
LDB18_I_B02Ax	421.2	952699	7667	2720	0.00804766248311376
LDB18_I_B02Ax	421.7	945894	7577	2593	0.00801041131458705
LDB18_I_B02Ax	422.2	1002976	7455	2526	0.0074328797498644
LDB18_I_B02Ax	422.7	1020874	7424	2501	0.00727220009521253
LDB18_I_B02Ax	423.2	1067381	6977	2322	0.00653656004744323
LDB18_I_B02Ax	423.7	1059084	6936	3024	0.00654905559898932
LDB18_I_B02Ax	424.2	1010114	7288	3057	0.00721502721475002
LDB18_I_B02Ax	424.7	1006872	7327	3066	0.00727699250748854
LDB18_I_B02Ax	425.2	992430	7526	3205	0.00758340638634463
LDB18_I_B02Ax	425.7	1008238	7149	3681	0.0070905877382126
LDB18_I_B02Ax	426.2	1014565	6974	2777	0.00687388190998113
LDB18_I_B02Ax	426.4	981873	6968	2914	0.00709664080792526
LDB18_I_B02Ax	429	750962	8307	3322	0.0110618113832657
LDB18_I_B02Ax	429.2	817972	8852	3305	0.0108218863237372
LDB18_I_B02Ax	429.7	726682	10303	3781	0.0141781411951858
LDB18_I_B02Ax	430.2	709348	9637	3239	0.0135857153329536
LDB18_I_B02Ax	430.7	728218	9365	3211	0.0128601600070309
LDB18_I_B02Ax	431.2	774467	9108	3674	0.0117603461477377
LDB18_I_B02Ax	431.7	874999	7843	3282	0.00896343881535865
LDB18_I_B02Ax	432.2	933386	7322	3283	0.00784455734283565
LDB18_I_B02Ax	432.7	938893	7153	3542	0.00761854652234067
LDB18_I_B02Ax	433.2	891474	7434	3488	0.00833899810875023
LDB18_I_B02Ax	433.7	910375	7634	3609	0.00838555540299327
LDB18_I_B02Ax	434.2	895448	8055	3034	0.00899549722596957
LDB18_I_B02Ax	434.7	890625	7949	3179	0.00892519298245614
LDB18_I_B02Ax	435.2	989433	7209	3281	0.00728599106761145
LDB18_I_B02Ax	435.7	1024241	6723	3307	0.0065638848669405
LDB18_I_B02Ax	436.2	1006760	6970	2790	0.00692319917358655
LDB18_I_B02Ax	436.7	973700	6907	3196	0.00709356064496251
LDB18_I_B02Ax	437.2	947840	7589	2918	0.00800662559081701
LDB18_I_B02Ax	437.7	950593	7319	2539	0.00769940447699489
LDB18_I_B02Ax	438.2	925490	7945	2988	0.00858464164928848
LDB18_I_B02Ax	438.7	908541	8273	3243	0.0091058081033217
LDB18_I_B02Ax	439.2	1001816	7831	3199	0.00781680468269622
LDB18_I_B02Ax	439.7	1084527	7003	3122	0.00645719285919115
LDB18_I_B02Ax	440.2	1037853	7378	3285	0.00710890655998489
LDB18_I_B02Ax	440.7	1028823	7283	3415	0.00707896304806561
LDB18_I_B02Ax	441.2	1079457	6554	3339	0.00607157116957878
LDB18_I_B02Ax	441.7	1091472	6875	3278	0.00629883313543545
LDB18_I_B02Ax	442.2	1062281	7211	2803	0.00678822270190279
LDB18_I_B02Ax	442.7	973623	8105	3404	0.00832457737748595
LDB18_I_B02Ax	443.2	940193	8256	3019	0.00878117577986647
LDB18_I_B02Ax	443.7	974165	7869	3115	0.00807768704480247
LDB18_I_B02Ax	444.2	990036	7547	2822	0.00762295512486415
LDB18_I_B02Ax	447.2	869759	7710	3305	0.0088645245407061
LDB18_I_B02Ax	447.7	996883	8056	3268	0.00808118906631972
LDB18_I_B02Ax	448.2	1075929	7229	3734	0.00671884483083921
LDB18_I_B02Ax	448.7	1120233	6574	4954	0.00586842201577707
LDB18_I_B02Ax	449.2	1129036	6558	6526	0.00580849503470217
LDB18_I_B02Ax	449.7	1039966	7354	6209	0.00707138502604893
LDB18_I_B02Ax	450.2	1029354	7455	5429	0.00724240640246213
LDB18_I_B02Ax	450.7	994304	7418	5013	0.00746049497940268
LDB18_I_B02Ax	451.2	1037461	7401	4838	0.0071337621366008
LDB18_I_B02Ax	451.7	994091	7002	5443	0.00704362075504154
LDB18_I_B02Ax	452.2	918308	6706	5456	0.00730256079659548
LDB18_I_B02Ax	452.7	996200	6925	5692	0.00695141537843806
LDB18_I_B02Ax	453.2	1009179	6694	5825	0.0066331146407129
LDB18_I_B02Ax	453.7	1029240	7052	3651	0.0068516575337142
LDB18_I_B02Ax	454.2	1036331	7085	3103	0.00683661880229386
LDB18_I_B02Ax	454.7	1040433	6810	3549	0.00654535179103316
LDB18_I_B02Ax	455.2	1090241	6331	3361	0.00580697295368639
LDB18_I_B02Ax	455.7	1065855	6527	2921	0.00612372226991476
LDB18_I_B02Ax	456.2	1057893	6671	3239	0.00630593075103059
LDB18_I_B02Ax	456.7	1065731	6545	2745	0.00614132459316657
LDB18_I_B02Ax	457.2	1002875	7327	3235	0.0073059952636171
LDB18_I_B02Ax	457.7	1117683	6396	3296	0.00572255281685415
LDB18_I_B02Ax	458.2	1150934	5961	2626	0.005179271791432
LDB18_I_B02Ax	458.7	1127975	6039	2691	0.00535384206210244
LDB18_I_B02Ax	459.2	1017823	6627	2834	0.00651095524467417
LDB18_I_B02Ax	459.7	1041316	6913	2605	0.00663871485696945
LDB18_I_B02Ax	460.2	1074287	6601	2403	0.00614454051850204
LDB18_I_B02Ax	460.7	1092051	6265	2877	0.005736911554497
LDB18_I_B02Ax	461.2	1060477	6816	3038	0.00642729639586714
LDB18_I_B02Ax	461.7	1101399	6499	2473	0.00590067722959618
LDB18_I_B02Ax	462.2	1038453	6898	2428	0.00664257313523096
LDB18_I_B02Ax	462.7	1040203	6978	2591	0.00670830597489144
LDB18_I_B02Ax	463.2	1020266	7409	2802	0.00726183171839501
LDB18_I_B02Ax	463.7	1045899	6995	2774	0.00668802628169642
LDB18_I_B02Ax	464.2	1042317	7188	3246	0.00689617458028604
LDB18_I_B02Ax	464.7	1023580	7339	2667	0.00716993298032396
LDB18_I_B02Ax	465.2	1023176	7007	2713	0.00684828416616496
LDB18_I_B02Ax	465.7	1010672	6864	2844	0.00679152088907183
LDB18_I_B02Ax	466.2	939850	7394	2858	0.00786721285311486
LDB18_I_B02Ax	466.7	928482	7805	2987	0.00840619419654878
LDB18_I_B02Ax	467.2	906092	8085	2682	0.00892293497790511
LDB18_I_B02Ax	467.7	858128	8762	2942	0.010210597952753
LDB18_I_B02Ax	468.2	1055089	7015	2657	0.00664872821155372
LDB18_I_E03Ax	468.4	915786	7950	3015	0.00868106741094535
LDB18_I_E03Ax	468.9	992448	6844	3109	0.00689607919004321
LDB18_I_E03Ax	469.4	1047723	6537	3277	0.00623924453314473
LDB18_I_E03Ax	469.9	1003543	7135	2603	0.00710980994337064
LDB18_I_E03Ax	470.4	925759	8189	3221	0.0088457147054471
LDB18_I_E03Ax	470.9	923140	8081	3100	0.00875381848906991
LDB18_I_E03Ax	471.4	953690	7675	3006	0.00804768845222242
LDB18_I_E03Ax	471.9	917508	7263	3216	0.0079160072718712
LDB18_I_E03Ax	472.4	968043	7093	2820	0.0073271538557688
LDB18_I_E03Ax	472.9	888963	7496	2669	0.00843229695724119
LDB18_I_E03Ax	473.4	883819	7189	2426	0.00813401839064333
LDB18_I_E03Ax	473.9	859529	7582	2434	0.00882111016614913
LDB18_I_E03Ax	474.4	865647	7788	2681	0.0089967388554457
LDB18_I_E03Ax	474.9	896809	6596	2724	0.00735496633062335
LDB18_I_E03Ax	475.4	869906	7508	2231	0.00863081758258938
LDB18_I_E03Ax	475.9	935688	7231	2525	0.00772800335154453
LDB18_I_E03Ax	476.4	959647	6628	2352	0.00690670632013647
LDB18_I_E03Ax	476.9	907709	6637	2030	0.00731181468950952
LDB18_I_E03Ax	477.4	872084	7306	1971	0.00837763334724637
LDB18_I_E03Ax	477.9	938024	6924	2385	0.00738147424799365
LDB18_I_E03Ax	478.4	1020927	5772	1850	0.00565368532715855
LDB18_I_E03Ax	478.9	1044685	5972	2078	0.00571655570817998
LDB18_I_E03Ax	479.4	1042575	5563	1579	0.0053358271587176
LDB18_I_E03Ax	479.9	1102474	5697	1863	0.00516746880198535
LDB18_I_E03Ax	480.4	1126211	5730	2079	0.00508785653842841
LDB18_I_E03Ax	484.4	1164882	5740	2128	0.0049275377248511
LDB18_I_E03Ax	484.9	1134506	5396	2467	0.00475625514541131
LDB18_I_E03Ax	485.4	1088782	5764	2028	0.00529398906300802
LDB18_I_E03Ax	485.9	1056522	5353	2365	0.00506662426338496
LDB18_I_E03Ax	486.4	1067350	5232	2041	0.00490185974610015
LDB18_I_E03Ax	486.9	1047764	5491	1666	0.00524068397081786
LDB18_I_E03Ax	487.4	1067742	5009	1913	0.00469120817575781
LDB18_I_E03Ax	487.9	1121958	5001	1990	0.00445738610536223
LDB18_I_E03Ax	488.4	1110299	4652	1723	0.00418986237040653
LDB18_I_E03Ax	488.9	1086825	4874	1983	0.00448462263933936
LDB18_I_E03Ax	489.4	1050459	4713	2039	0.00448661013899638
LDB18_I_E03Ax	489.9	1038251	4879	1923	0.00469924902552466
LDB18_I_E03Ax	490.4	1039701	5074	2180	0.00488024922549849
LDB18_I_E03Ax	490.9	976442	4906	1929	0.00502436396631853
LDB18_I_E03Ax	491.4	974345	5523	2406	0.00566842340238827
LDB18_I_E03Ax	491.9	1010367	5279	2105	0.00522483414442475
LDB18_I_E03Ax	492.4	965500	5233	1991	0.00541998964267219
LDB18_I_E03Ax	492.9	1004874	4796	2360	0.00477273767656443
LDB18_I_E03Ax	493.4	980761	5447	2517	0.00555385053035347
LDB18_I_E03Ax	493.9	932984	5742	2458	0.00615444637850167
LDB18_I_E03Ax	494.4	971209	5774	2345	0.00594516731208216
LDB18_I_E03Ax	494.9	1055751	5415	2242	0.00512905031584152
LDB18_I_E03Ax	495.4	1090980	5642	1953	0.00517149718601624
LDB18_I_E03Ax	495.9	1091364	5172	1839	0.00473902382706411
LDB18_I_E03Ax	496.4	1037835	5522	2231	0.00532069163209951
LDB18_I_E03Ax	496.9	981467	5688	2435	0.0057954062642962
LDB18_I_E03Ax	497.4	961492	5152	2411	0.00535833891493637
LDB18_I_E03Ax	497.9	991801	5453	2120	0.005498078747652
LDB18_I_E03Ax	498.4	1032207	5346	2848	0.00517919370823875
LDB18_I_E03Ax	498.9	1044159	5538	2524	0.00530378994003787
LDB18_I_E03Ax	499.4	993141	5293	2873	0.0053295554206301
LDB18_I_E03Ax	499.9	1020343	5490	2307	0.00538054360151439
LDB18_I_E03Ax	500.4	922090	6584	2806	0.00714030083831296
LDB18_I_E03Ax	500.9	877157	6509	3292	0.00742056439155134
LDB18_I_E03Ax	501.4	812387	7123	3858	0.00876798865565303
LDB18_I_E03Ax	501.9	833323	7095	3438	0.00851410557490913
LDB18_I_E03Ax	502.4	945829	6572	3236	0.00694840187814076
LDB18_I_E03Ax	502.9	1006015	5634	2666	0.00560031411062459
LDB18_I_E03Ax	503.4	1055359	5544	2523	0.00525318872535317
LDB18_I_E03Ax	503.9	986485	5377	2395	0.00545066574757852
LDB18_I_E03Ax	504.4	910864	6052	2341	0.00664424107221276
LDB18_I_E03Ax	504.9	946304	5888	2478	0.00622210198836737
LDB18_I_E03Ax	505.4	984052	5539	2357	0.0056287675854528
LDB18_I_E03Ax	505.9	970316	5195	2248	0.00535392593752963
LDB18_I_E03Ax	506.4	989098	5338	1939	0.00539683630944558
LDB18_I_E03Ax	506.9	975108	5325	2101	0.00546093355812895
LDB18_I_E03Ax	507.4	974988	5591	2343	0.00573442955195346
LDB18_I_E03Ax	507.9	959469	5701	2934	0.00594182824041214
LDB18_I_E03Ax	508.4	911646	5639	2897	0.00618551499156471
LDB18_I_E03Ax	508.9	928724	5911	2844	0.00636464654730577
LDB18_I_E03Ax	509.4	975352	5989	2524	0.00614034727975131
LDB18_I_E03Ax	509.9	978863	5517	2249	0.00563613089880811
LDB18_I_E03Ax	510.4	1060288	5371	2963	0.00506560481680449
LDB18_I_E03Ax	510.9	1094181	5403	2999	0.0049379398838035
LDB18_I_E03Ax	511.4	1135117	5029	2966	0.00443038030440915
LDB18_I_E03Ax	511.9	1174686	4882	2511	0.00415600424283596
LDB18_I_E03Ax	512.4	1163416	5135	2556	0.0044137264744511
LDB18_I_E03Ax	512.9	1178077	4915	3217	0.00417205326986267
LDB18_I_E03Ax	513.4	1149074	4994	3315	0.00434610825760569
LDB18_I_E03Ax	513.9	1120668	5231	2907	0.00466775173378735
LDB18_I_E03Ax	514.4	1105028	5239	2694	0.00474105633522409
LDB18_I_E03Ax	514.9	1139819	5062	2695	0.00444105599222333
LDB18_I_E03Ax	515.4	1179728	4787	2719	0.00405771499871157
LDB18_I_E03Ax	515.9	1149156	4942	2442	0.00430054753227586
LDB18_I_E03Ax	516.4	1177206	4617	2764	0.0039219983588259
LDB18_I_E03Ax	516.7	1159728	4859	2520	0.00418977553357339
LDB18_I_E03Ax	519.4	1100796	4532	2418	0.00411702077405804
LDB18_I_E03Ax	519.9	1126222	4363	2370	0.00387401418192861
LDB18_I_E03Ax	520.4	1168462	4620	2933	0.00395391548890764
LDB18_I_E03Ax	520.9	1162598	5324	1901	0.00457939889798537
LDB18_I_E03Ax	521.4	1030942	6700	1992	0.00649891070496691
LDB18_I_E03Ax	521.9	999251	7084	2333	0.00708930989310994
LDB18_I_E03Ax	522.4	1029752	6324	2025	0.00614128450345326
LDB18_I_E03Ax	522.9	1052585	6360	2515	0.00604226737033114
LDB18_I_E03Ax	523.4	1127275	5626	2327	0.00499079638952341
LDB18_I_E03Ax	523.9	1147893	5127	2257	0.00446644417206133
LDB18_I_E03Ax	524.4	1031293	4764	1877	0.00461944374683044
LDB18_I_E03Ax	524.9	1000481	5761	1896	0.00575823029122992
LDB18_I_E03Ax	525.4	936423	6480	1716	0.0069199496381443
LDB18_I_E03Ax	525.9	878647	6903	1847	0.00785639739280963
LDB18_I_E03Ax	526.4	911155	6260	2220	0.00687040075508558
LDB18_I_E03Ax	526.9	925752	5940	2417	0.00641640525756358
LDB18_I_E03Ax	527.4	942421	5840	1994	0.00619680588611671
LDB18_I_E03Ax	527.9	969033	5594	2167	0.00577276522058588
LDB18_I_E03Ax	528.4	1066188	4797	2013	0.00449920651892537
LDB18_I_E03Ax	528.9	1127578	4370	1838	0.00387556337566004
LDB18_I_E03Ax	529.4	1155691	4590	1998	0.0039716498614249
LDB18_I_E03Ax	529.9	1101638	4951	2218	0.00449421679353835
LDB18_I_E03Ax	530.4	1052322	5140	2114	0.00488443651277841
LDB18_I_E03Ax	530.9	1060187	5217	2371	0.00492083000451807
LDB18_I_E03Ax	531.4	1057007	5008	2223	0.00473790618226748
LDB18_I_E03Ax	531.9	1047993	5107	2154	0.00487312415254682
LDB18_I_E03Ax	532.4	1083035	5407	2511	0.00499245176748674
LDB18_I_E03Ax	532.9	1096877	5424	2072	0.00494494824852741
LDB18_I_E03Ax	533.4	1077969	5474	1978	0.00507806810770996
LDB18_I_E03Ax	533.9	1102798	5208	2069	0.00472253304775671
LDB18_I_E03Ax	534.4	1070126	5385	2206	0.00503211771324124
LDB18_I_E03Ax	534.9	1042481	5699	2185	0.0054667663007767
LDB18_I_E03Ax	535.4	1011431	5963	1947	0.0058956073128073
LDB18_I_E03Ax	535.5	987762	6179	2261	0.00625555548806291
LDB18_I_E03Ax	538.4	889403	7241	1859	0.00814141620840047
LDB18_I_E03Ax	538.9	942944	6956	2066	0.00737689618895714
LDB18_I_E03Ax	539.4	917860	7047	1984	0.00767764147037675
LDB18_I_E03Ax	539.9	872045	6813	2208	0.00781267021770666
LDB18_I_E03Ax	540.4	858007	6632	1889	0.00772954066808313
LDB18_I_E03Ax	540.9	918276	6476	2235	0.00705234591778507
LDB18_I_E03Ax	541.4	1012802	5778	2197	0.00570496503758879
LDB18_I_E03Ax	541.9	1005370	5764	1784	0.00573321264807981
LDB18_I_E03Ax	542.4	944809	6114	2064	0.00647114919523417
LDB18_I_E03Ax	542.9	895092	6779	1820	0.00757352316856815
LDB18_I_E03Ax	543.4	722067	8641	2211	0.0119670335301295
LDB18_I_E03Ax	543.9	605598	10939	2646	0.0180631375929247
LDB18_I_E03Ax	544.4	880066	7560	2732	0.00859026482104751
LDB18_I_E03Ax	544.9	979484	6449	2064	0.00658407896402596
LDB18_I_E03Ax	545.4	988811	6272	1807	0.00634297150820531
LDB18_I_E03Ax	545.9	998954	6060	1592	0.00606634539728556
LDB18_I_E03Ax	546.4	962724	6694	1719	0.00695318699855826
LDB18_I_E03Ax	546.9	878510	7043	1985	0.00801698330127147
LDB18_I_E03Ax	547.4	774561	8491	2320	0.010962338666677
LDB18_I_E03Ax	547.9	666755	10026	2591	0.0150370075964935
LDB18_I_E03Ax	548.4	613237	10412	2593	0.0169787537281671
LDB18_I_E03Ax	548.9	474543	13099	2699	0.0276033994811851
LDB18_I_E03Ax	549.4	374502	14629	2953	0.0390625417220736
LDB18_I_E03Ax	549.9	334516	16006	2789	0.0478482344641213
LDB18_I_E03Ax	550.4	297036	16783	2833	0.0565015688334074
LDB18_I_E03Ax	550.9	274860	17780	2990	0.0646874772611511
LDB18_I_E03Ax	551.4	269179	18161	2929	0.0674681160120217
LDB18_I_E03Ax	551.9	259377	18042	3545	0.0695589817138759
LDB18_I_E03Ax	552.4	253144	18388	3100	0.0726384982460576
LDB18_I_E03Ax	552.9	252562	17875	3209	0.07077470086553
LDB18_I_E03Ax	553.4	267562	17586	3462	0.065726822194482
LDB18_I_E03Ax	553.9	283403	17691	3672	0.0624234746985741
LDB18_I_E03Ax	554.4	286350	17629	4094	0.0615645189453466
LDB18_I_E03Ax	554.9	300663	17633	4544	0.0586470566714228
LDB18_I_E03Ax	555.4	321174	16951	4838	0.0527782448143374
LDB18_I_E03Ax	555.9	333066	16857	4533	0.0506115904955775
LDB18_I_E03Ax	556.4	355241	16712	4789	0.0470441193443324
LDB18_I_E03Ax	556.9	599692	12133	4153	0.0202320524535928
LDB18_I_E03Ax	557.4	641808	10412	3549	0.0162229202502929
LDB18_I_E03Ax	557.9	467876	12542	4568	0.0268062478092486
LDB18_I_E03Ax	558.4	381230	14319	7675	0.0375600031477061
LDB18_I_E03Ax	558.9	342697	14503	10977	0.0423201837191455
LDB18_I_E03Ax	559.4	712273	9938	6892	0.0139525153978882
LDB18_I_E03Ax	559.9	1063639	5517	2330	0.00518691022047894
LDB18_I_B03Ax	560.8	1074278	5025	2768	0.00467756018460771
LDB18_I_B03Ax	561.3	1154402	4537	1982	0.00393017337114801
LDB18_I_B03Ax	561.8	1161336	4879	1880	0.00420119586407379
LDB18_I_B03Ax	562.3	1122034	4441	2002	0.00395799057782563
LDB18_I_B03Ax	562.8	1161452	4438	1636	0.00382107913198307
LDB18_I_B03Ax	563.3	1175710	4660	2212	0.00396356244311948
LDB18_I_B03Ax	563.8	1208947	4365	2199	0.00361058011641536
LDB18_I_B03Ax	564.3	1233747	4040	2463	0.00327457736472713
LDB18_I_B03Ax	564.8	1221566	3904	2557	0.00319589772472384
LDB18_I_B03Ax	565.3	1183120	4449	2163	0.00376039624044898
LDB18_I_B03Ax	565.8	1169982	4478	1921	0.00382740931057059
LDB18_I_B03Ax	566.3	1200792	4423	1848	0.00368340228782337
LDB18_I_B03Ax	566.8	1168794	4818	1666	0.0041221977525552
LDB18_I_B03Ax	567.3	1149035	4950	1823	0.00430796276875813
LDB18_I_B03Ax	567.8	1158480	4770	2091	0.00411746426351771
LDB18_I_B03Ax	568.3	1205489	4450	2195	0.00369144803478091
LDB18_I_B03Ax	568.8	1227840	4333	1963	0.00352896142819911
LDB18_I_B03Ax	569.3	1239206	4276	1961	0.00345059659168855
LDB18_I_B03Ax	569.8	1243917	4692	2110	0.00377195584592863
LDB18_I_B03Ax	570.3	1241399	4653	2156	0.00374819054953323
LDB18_I_B03Ax	570.8	1204669	4734	2125	0.00392971015274735
LDB18_I_B03Ax	571.3	1155668	5337	1938	0.00461810831484475
LDB18_I_B03Ax	571.8	1094708	5798	1758	0.00529638953949364
LDB18_I_B03Ax	572.3	1120670	5841	2336	0.00521206064229434
LDB18_I_B03Ax	572.8	1149048	5440	2210	0.00473435400435839
LDB18_I_B03Ax	573.3	1101814	5512	2081	0.00500265925101696
LDB18_I_B03Ax	573.8	973207	6484	1810	0.00666250859272488
LDB18_I_B03Ax	574.3	1047390	6199	2148	0.00591852127669731
LDB18_I_B03Ax	574.8	1220759	5161	1505	0.00422769768643934
LDB18_I_B03Ax	575.3	1309226	4296	1809	0.00328132805184132
LDB18_I_B03Ax	575.8	1340768	4142	1546	0.00308927420702165
LDB18_I_B03Ax	576.3	1341277	3878	1594	0.00289127450929226
LDB18_I_B03Ax	576.8	1320446	4235	1862	0.00320724967170183
LDB18_I_B03Ax	577.3	1275509	4539	1869	0.00355857935929892
LDB18_I_B03Ax	577.8	1190672	5134	1577	0.00431185078678259
LDB18_I_B03Ax	578.3	1190512	5297	1946	0.0044493461636674
LDB18_I_B03Ax	578.8	1211598	5094	1993	0.00420436481407199
LDB18_I_B03Ax	579.3	1223326	5068	1725	0.0041428041258013
LDB18_I_B03Ax	579.8	1223796	4795	1790	0.0039181366829112
LDB18_I_B03Ax	580.3	1275256	4544	1606	0.00356320613272943
LDB18_I_B03Ax	580.8	1334578	4064	1689	0.00304515734561787
LDB18_I_B03Ax	581.3	1351621	4200	1667	0.0031073799534041
LDB18_I_B03Ax	581.8	1344010	4181	1879	0.00311083994910752
LDB18_I_B03Ax	582.3	1328681	4105	1400	0.00308953014305164
LDB18_I_B03Ax	582.8	1292735	4279	1651	0.00331003647305906
LDB18_I_B03Ax	583.3	1296865	4179	1688	0.00322238629309913
LDB18_I_B03Ax	583.8	1314693	4335	1704	0.00329734774582355
LDB18_I_B03Ax	584.2	1331747	4379	1793	0.00328816209084759
LDB18_I_B03Ax	587.8	1371898	4152	1881	0.00302646406657055
LDB18_I_B03Ax	588.3	1387750	3845	2216	0.00277067195099982
LDB18_I_B03Ax	588.8	1365494	4340	1968	0.00317833692421937
LDB18_I_B03Ax	589.3	1364566	4395	1835	0.00322080427036875
LDB18_I_B03Ax	589.8	1324711	4304	1854	0.00324901053890245
LDB18_I_B03Ax	590.3	1323350	4378	1716	0.00330827067669173
LDB18_I_B03Ax	590.8	1277228	4427	1887	0.00346610002286201
LDB18_I_B03Ax	591.3	1282865	4686	1558	0.00365276159221742
LDB18_I_B03Ax	591.8	1295374	4484	1871	0.00346154855663307
LDB18_I_B03Ax	592.3	1286608	4222	2134	0.00328149677290985
LDB18_I_B03Ax	592.8	1206410	4026	2229	0.0033371739292612
LDB18_I_B03Ax	593.3	1145949	4301	1486	0.00375322112938708
LDB18_I_B03Ax	593.8	1049287	4895	1707	0.00466507256832497
LDB18_I_B03Ax	594.3	1098431	4992	1444	0.00454466416188181
LDB18_I_B03Ax	594.8	1080395	5481	1680	0.00507314454435646
LDB18_I_B03Ax	595.3	1110028	5184	1892	0.00467015246462251
LDB18_I_B03Ax	595.8	1103248	5025	1688	0.00455473293402753
LDB18_I_B03Ax	596.3	1107420	4670	1636	0.00421700890357769
LDB18_I_B03Ax	596.8	1090606	4762	1625	0.00436637979251902
LDB18_I_B03Ax	597.3	1039452	4918	1743	0.00473133920565837
LDB18_I_B03Ax	597.8	1058458	4949	1661	0.00467566970063999
LDB18_I_B03Ax	598.3	1042532	5106	1706	0.00489769138980866
LDB18_I_B03Ax	598.8	1054804	4890	1805	0.00463593236278967
LDB18_I_B03Ax	599.3	1042253	5014	1938	0.0048107321350958
LDB18_I_B03Ax	599.8	1035729	4785	1808	0.0046199343650704
LDB18_I_B03Ax	600.3	1100009	4280	2104	0.00389087725645881
LDB18_I_B03Ax	600.8	1095875	4948	1679	0.00451511349378351
LDB18_I_B03Ax	601.3	1100531	4992	1665	0.00453599217105197
LDB18_I_B03Ax	601.8	1129251	5136	1619	0.00454814740035652
LDB18_I_B03Ax	602.3	1114719	5259	1872	0.0047177808936602
LDB18_I_B03Ax	602.8	1087761	5055	1616	0.00464716054353852
LDB18_I_B03Ax	603.3	975968	5091	2094	0.00521635955277222
LDB18_I_B03Ax	603.8	935764	4634	1662	0.00495210330809905
LDB18_I_B03Ax	604.3	909522	4681	1633	0.00514665945408687
LDB18_I_B03Ax	604.8	927855	4491	1622	0.00484019593578738
LDB18_I_B03Ax	605.3	1040902	4906	1241	0.00471321988044984
LDB18_I_B03Ax	605.8	1104643	4307	1683	0.00389899723259008
LDB18_I_B03Ax	606.3	1038856	4150	1713	0.00399477887214397
LDB18_I_B03Ax	606.8	1055792	4145	1881	0.00392596268962068
LDB18_I_B03Ax	607.3	1128128	4414	1934	0.00391267657570772
LDB18_I_B03Ax	607.8	1140317	4205	1896	0.00368757108768877
LDB18_I_B03Ax	608.3	1160298	4452	1677	0.00383694533645667
LDB18_I_B03Ax	608.8	1108422	4845	1569	0.00437107888511776
LDB18_I_B03Ax	609.3	1147180	4451	1591	0.0038799490925574
LDB18_I_B03Ax	609.8	1167214	4402	1813	0.00377137354418299
LDB18_I_B03Ax	610.3	1120763	4799	1464	0.00428190438121173
LDB18_I_B03Ax	610.8	1059629	5454	2096	0.00514708449844238
LDB18_I_B03Ax	611.3	1103603	4440	1927	0.00402318587390574
LDB18_I_B03Ax	611.8	1135445	4654	1723	0.00409883349699897
LDB18_I_B03Ax	612.3	1147264	4431	2066	0.00386223223251144
LDB18_I_B03Ax	612.8	1176594	4870	1758	0.00413906581199632
LDB18_I_B03Ax	613.3	1191867	4344	1991	0.00364470196758531
LDB18_I_B03Ax	613.8	1191651	4429	1887	0.00371669221945016
LDB18_I_B03Ax	614.3	1139531	5177	2124	0.00454309711626976
LDB18_I_B03Ax	614.8	1134858	4811	1719	0.00423929689881906
LDB18_I_B03Ax	615.3	1132125	4695	1846	0.00414706856575025
LDB18_I_B03Ax	615.8	1122400	4835	2242	0.00430773342836778
LDB18_I_B03Ax	616.3	1125062	4721	1854	0.00419621318647328
LDB18_I_B03Ax	616.8	1057838	5097	1687	0.00481831811676268
LDB18_I_B03Ax	617.3	1036427	5300	1934	0.00511372243293546
LDB18_I_B03Ax	617.8	1015486	5040	1867	0.00496314080154724
LDB18_I_B03Ax	618.3	1044487	5379	1659	0.00514989655208729
LDB18_I_B03Ax	618.8	1016242	5251	1987	0.00516707634598846
LDB18_I_B03Ax	619.3	1005000	5332	1937	0.00530547263681592
LDB18_I_B03Ax	619.8	1054416	5590	2008	0.00530151287537367
LDB18_I_B03Ax	620.3	976575	6555	2375	0.00671223408340373
LDB18_I_B03Ax	620.6	936302	6791	2391	0.00725300170244216
LDB18_I_B03Ax	623.8	1148662	5184	1996	0.00451307695388199
LDB18_I_B03Ax	624.3	1116802	5308	1795	0.00475285681794982
LDB18_I_B03Ax	624.8	1108477	5281	1835	0.00476419447584388
LDB18_I_B03Ax	625.3	1097925	5133	1989	0.00467518273106086
LDB18_I_B03Ax	625.8	1115440	5129	2436	0.00459818546941117
LDB18_I_B03Ax	626.3	1092852	5097	2228	0.00466394351659694
LDB18_I_B03Ax	626.8	1045276	5335	2139	0.00510391513820273
LDB18_I_B03Ax	627.3	1109865	5645	2074	0.00508620417798561
LDB18_I_B03Ax	627.8	1118158	5492	2221	0.00491164933757126
LDB18_I_B03Ax	628.3	1113942	5165	1835	0.00463668664975376
LDB18_I_B03Ax	628.8	1047727	5255	1846	0.00501561952684239
LDB18_I_B03Ax	629.3	1027693	4885	2022	0.00475336506135587
LDB18_I_B03Ax	629.8	982012	5788	1663	0.00589402166164976
LDB18_I_B03Ax	630.3	996139	5768	1984	0.00579035656670404
LDB18_I_B03Ax	630.8	1074903	5549	2033	0.00516232627502203
LDB18_I_B03Ax	631.3	1100213	5655	2046	0.00513991381668822
LDB18_I_B03Ax	631.8	1099641	5671	1965	0.00515713764765046
LDB18_I_B03Ax	632.3	1059368	5906	1902	0.00557502208864153
LDB18_I_B03Ax	632.8	1028837	5525	2021	0.00537014123714446
LDB18_I_B03Ax	633.3	1087079	5692	1933	0.00523605000188579
LDB18_I_B03Ax	633.8	1078349	5540	2145	0.00513748331940772
LDB18_I_B03Ax	634.3	1098042	5049	2202	0.00459818476888862
LDB18_I_B03Ax	634.8	1090772	5317	2055	0.00487452923250689
LDB18_I_B03Ax	635.3	1131454	5184	2083	0.00458171520892586
LDB18_I_B03Ax	635.8	1159387	4353	1975	0.00375457030309983
LDB18_I_B03Ax	636.3	1096827	4985	2186	0.0045449282338965
LDB18_I_B03Ax	636.8	1073867	5619	1857	0.00523249154690478
LDB18_I_B03Ax	637.3	1070242	5397	2650	0.00504278471598012
LDB18_I_B03Ax	637.8	1114645	5276	2604	0.00473334559433721
LDB18_I_B03Ax	638.3	1091017	5440	2249	0.00498617345100947
LDB18_I_B03Ax	641.8	1005410	6267	2059	0.00623327796620284
LDB18_I_B03Ax	642.3	1028965	5981	1804	0.00581263697015934
LDB18_I_B03Ax	642.8	1071959	5554	2059	0.00518116830960886
LDB18_I_B03Ax	643.3	1077064	5679	1814	0.00527266717669516
LDB18_I_B03Ax	643.8	1009514	5513	1700	0.00546104363089566
LDB18_I_B03Ax	644.3	979165	5728	1915	0.005849882297672
LDB18_I_B03Ax	644.8	1065391	5171	1841	0.00485361712272771
LDB18_I_B03Ax	645.3	1099897	5494	1933	0.00499501316941495
LDB18_I_B03Ax	645.8	1092643	5595	1948	0.00512061121519105
LDB18_I_B03Ax	646.3	1049912	6086	1978	0.00579667629287026
LDB18_I_B03Ax	646.8	1086313	5183	1987	0.00477118473220886
LDB18_I_B03Ax	647.3	1180986	4822	2119	0.00408302892667652
LDB18_I_B03Ax	647.8	1238569	3997	2222	0.0032271112873001
LDB18_I_B03Ax	648.3	1250395	4104	2074	0.00328216283654365
LDB18_I_B03Ax	648.8	1214589	4791	2337	0.00394454420384179
LDB18_I_B03Ax	649.3	1196197	4778	2360	0.00399432534941987
LDB18_I_B03Ax	649.8	1201964	4499	2116	0.00374304055695512
LDB18_I_B03Ax	650.3	1178944	4874	2171	0.00413420824059497
LDB18_I_B03Ax	650.8	1160804	4971	1832	0.00428237669753033
LDB18_I_B03Ax	651.3	1103716	5620	1525	0.00509188958029058
LDB18_I_B03Ax	651.8	1093716	5490	1697	0.00501958460880155
LDB18_I_B03Ax	652.3	1125817	4883	1790	0.00433729460471817
LDB18_I_B03Ax	652.8	1173641	4634	1961	0.00394839648580784
LDB18_I_B03Ax	653.3	1195603	4331	1689	0.00362243989016421
LDB18_I_B03Ax	653.8	1174596	4523	1890	0.0038506856825666
LDB18_I_B03Ax	654.3	1180632	4501	1935	0.00381236490286558
LDB18_I_B03Ax	654.8	1200659	4151	1969	0.00345726805029571
LDB18_I_B03Ax	655.3	1183385	4702	1668	0.00397334764256772
LDB18_I_B03Ax	655.8	1163002	4731	1809	0.00406792077743632
LDB18_I_B03Ax	656.2	1142576	4418	1505	0.00386670120849729
LDB18_I_B03Ax	659.8	1109256	5329	1731	0.00480412096035541
LDB18_I_B03Ax	660.3	1098141	5797	1757	0.00527892137712735
LDB18_I_B03Ax	660.8	1129908	5670	1965	0.00501810766894296
LDB18_I_B03Ax	661.3	1197467	5465	1692	0.00456380008801913
LDB18_I_B03Ax	661.8	1257988	4440	1513	0.00352944543191191
LDB18_I_B03Ax	662.3	1240613	4950	1589	0.00398996302634262
LDB18_I_B03Ax	662.8	1157059	5336	1972	0.00461169223004186
LDB18_I_B03Ax	663.3	1117345	5560	2315	0.00497608169365773
LDB18_I_B03Ax	663.8	1192141	5199	2000	0.00436106131741128
LDB18_I_B03Ax	664.3	1223786	4737	2181	0.0038707747923248
LDB18_I_B03Ax	664.8	1202610	4905	1930	0.00407862898196423
LDB18_I_B03Ax	665.3	1176529	4757	1889	0.0040432492526746
LDB18_I_B03Ax	665.8	1143459	5402	2046	0.00472426208547923
LDB18_I_B03Ax	666.3	1097253	5844	2159	0.00532602781673871
LDB18_I_B03Ax	666.8	1008977	6447	1933	0.00638964019992527
LDB18_I_B03Ax	667.3	1153187	5567	1716	0.00482749111809273
LDB18_I_B03Ax	667.8	1246424	4740	1989	0.00380287927703574
LDB18_I_B03Ax	668.3	1232757	4859	1694	0.00394157161549275
LDB18_I_B03Ax	668.8	1248364	4649	1914	0.00372407406814038
LDB18_I_B03Ax	669.3	1265698	4733	2034	0.00373943863386053
LDB18_I_B03Ax	669.8	1295658	4292	1860	0.00331260255406905
LDB18_I_B03Ax	670.3	1280729	4508	1999	0.00351987032385462
LDB18_I_B03Ax	670.8	1269680	4618	2038	0.00363713691638838
LDB18_I_B03Ax	671.3	1285157	4381	1927	0.00340892202275675
LDB18_I_B03Ax	671.8	1301477	4214	2114	0.00323785975472482
LDB18_I_B03Ax	672.3	1269761	4722	1952	0.00371881007528188
LDB18_I_B03Ax	672.8	1269587	4530	1574	0.00356808946531431
LDB18_I_B03Ax	673.3	1230477	4323	1822	0.0035132716824451
LDB18_I_B03Ax	673.8	1213912	4633	1582	0.00381658637528915
LDB18_I_B03Ax	674.3	1234025	4654	2314	0.00377139847247827
LDB18_I_B03Ax	674.8	1216197	4538	2320	0.00373130339903815
LDB18_I_B03Ax	675.3	1189226	5119	1728	0.00430448039312965
LDB18_I_C02Ax	675.8	1119052	5740	1820	0.00512934162130089
LDB18_I_C02Ax	676.3	1120730	5760	1865	0.00513950728543003
LDB18_I_C02Ax	676.8	1079831	5861	1901	0.00542770118657457
LDB18_I_C02Ax	677.3	1071999	5564	1797	0.00519030334916357
LDB18_I_C02Ax	677.8	1071746	5718	1734	0.00533521935234654
LDB18_I_C02Ax	678.3	1062116	5680	1742	0.00534781511623966
LDB18_I_C02Ax	678.8	1052080	5816	1764	0.00552809672268269
LDB18_I_C02Ax	679.3	1039637	5973	1767	0.00574527455256017
LDB18_I_C02Ax	679.8	1062367	5777	1523	0.00543785716235538
LDB18_I_C02Ax	680.3	1064789	5660	1783	0.00531560712967546
LDB18_I_C02Ax	680.8	1060407	5825	1478	0.0054931738474001
LDB18_I_C02Ax	681.3	1074570	5848	1667	0.0054421768707483
LDB18_I_C02Ax	681.8	1071614	5972	1516	0.00557290218306218
LDB18_I_C02Ax	682.3	1071882	5912	1581	0.0055155324933155
LDB18_I_C02Ax	682.8	1080162	5644	1654	0.00522514215460274
LDB18_I_C02Ax	683.3	1083328	6419	1718	0.00592525993974124
LDB18_I_C02Ax	683.8	1080955	6282	1840	0.00581152776942611
LDB18_I_C02Ax	684.3	1088054	6086	1528	0.00559347238280453
LDB18_I_C02Ax	684.8	1113806	5756	1970	0.00516786585814765
LDB18_I_C02Ax	685.3	1107601	6025	1962	0.0054396845073271
LDB18_I_C02Ax	685.8	1109601	5891	1877	0.00530911561903783
LDB18_I_C02Ax	686.3	1100836	5878	1862	0.00533957828414042
LDB18_I_C02Ax	686.8	1088111	5844	1869	0.00537077559182841
LDB18_I_C02Ax	687.3	1078510	6225	1763	0.00577185190679734
LDB18_I_C02Ax	687.8	1073553	5909	1670	0.00550415303203475
LDB18_I_C02Ax	688.3	1075080	5768	1732	0.00536518212598132
LDB18_I_C02Ax	688.8	1083761	5668	2011	0.0052299353824321
LDB18_I_C02Ax	689.3	1067354	5984	1684	0.00560638738412935
LDB18_I_C02Ax	689.8	1083264	5940	1741	0.00548342786246012
LDB18_I_C02Ax	690.3	1081937	5836	1675	0.00539402941206373
LDB18_I_C02Ax	690.8	1079798	5811	1834	0.00538156210698668
LDB18_I_C02Ax	691.3	1075329	5599	1949	0.00520677857660307
LDB18_I_C02Ax	691.8	1067660	5991	1538	0.00561133694247232
LDB18_I_C02Ax	692.3	1067035	5740	1822	0.00537939242855202
LDB18_I_C02Ax	692.8	1091535	5633	1784	0.00516062242621629
LDB18_I_C02Ax	693.3	1086031	5815	2060	0.00535435912971177
LDB18_I_C02Ax	693.8	1073981	5678	2030	0.00528687192790189
LDB18_I_C02Ax	694.3	1072069	5678	1441	0.0052963008910807
LDB18_I_C02Ax	694.8	1084307	5798	1824	0.00534719410646616
LDB18_I_C02Ax	695.3	1089440	5821	1562	0.00534311205757086
LDB18_I_C02Ax	695.8	1099461	5957	1737	0.00541810941906989
LDB18_I_C02Ax	696.3	1112554	5748	1827	0.00516649079505354
LDB18_I_C02Ax	696.8	1118690	5837	2106	0.00521771000008939
LDB18_I_C02Ax	697.3	1126230	5956	2018	0.00528844019427648
LDB18_I_C02Ax	697.8	1131430	5370	1904	0.00474620612852762
LDB18_I_C02Ax	698.3	1132881	5755	1835	0.00507996868161793
LDB18_I_C02Ax	698.8	1143397	5471	1786	0.00478486474951395
LDB18_I_C02Ax	699.3	1145397	5577	1998	0.00486905413581492
LDB18_I_C02Ax	699.8	1149317	5954	1822	0.00518046805189517
LDB18_I_C02Ax	700.3	1147413	5542	1863	0.00482999582539155
LDB18_I_C02Ax	700.8	1137743	5481	1681	0.00481743240784606
LDB18_I_C02Ax	701.3	1149591	5860	1820	0.00509746509845676
LDB18_I_C02Ax	701.8	1148362	5270	2147	0.0045891452346908
LDB18_I_C02Ax	702.3	1144012	5688	2195	0.00497197581843547
LDB18_I_C02Ax	702.8	1141018	5402	2681	0.00473436878296398
LDB18_I_C02Ax	703.3	1138883	5683	2925	0.0049899770213446
LDB18_I_C02Ax	703.8	1192679	4836	2905	0.00405473727633336
LDB18_I_C02Ax	704.3	1171203	5143	2604	0.00439121142961553
LDB18_I_C02Ax	704.8	1164969	5542	2486	0.00475720813171853
LDB18_I_C02Ax	705.3	1241092	4781	2563	0.00385225269359564
LDB18_I_C02Ax	705.8	1278724	4418	2190	0.00345500670981385
LDB18_I_C02Ax	706.3	1310902	4220	2022	0.00321915749613625
LDB18_I_C02Ax	706.8	1334643	4178	1859	0.00313042513990633
LDB18_I_C02Ax	707.3	1319778	4379	2058	0.00331798226671455
LDB18_I_C02Ax	707.8	1318423	4073	2114	0.00308929683417234
LDB18_I_C02Ax	708.3	1266862	4355	1844	0.00343762777634817
LDB18_I_C02Ax	708.8	1232150	4800	2209	0.0038956295905531
LDB18_I_C02Ax	709.3	1243232	4396	1983	0.00353594502072019
LDB18_I_C02Ax	709.8	1277588	4341	1707	0.00339780899632745
LDB18_I_C02Ax	710.3	1267084	4549	1825	0.00359013293514874
LDB18_I_C02Ax	710.8	1256892	4307	1971	0.00342670651098106
LDB18_I_C02Ax	711.3	1215647	4560	2210	0.00375108892630838
LDB18_I_C02Ax	711.8	1191610	4794	2329	0.004023128372538
LDB18_I_C02Ax	712.3	1205398	4766	1947	0.00395388079289994
LDB18_I_C02Ax	712.8	1151701	5080	2136	0.00441086705664057
LDB18_I_C02Ax	713.3	1265054	4372	1998	0.00345597895425808
LDB18_I_C02Ax	713.8	1229065	4373	1964	0.00355798920317477
LDB18_I_C02Ax	714.3	1196245	4505	2159	0.00376595095486293
LDB18_I_C02Ax	714.8	1193056	4463	1775	0.00374081350749671
LDB18_I_C02Ax	715.3	1164368	4723	1752	0.00405627774037074
LDB18_I_C02Ax	715.8	1138908	5053	1635	0.00443670603771332
LDB18_I_C02Ax	716.3	1065875	5283	2222	0.00495649114577225
LDB18_I_C02Ax	716.8	1071882	5280	2290	0.00492591535262277
LDB18_I_C02Ax	717.3	1113209	4875	2393	0.00437923157286727
LDB18_I_C02Ax	717.8	1165239	4538	1957	0.00389448001654596
LDB18_I_C02Ax	718.3	1113036	4739	1700	0.00425772391908258
LDB18_I_C02Ax	721.3	1196193	4862	2378	0.00406456148798731
LDB18_I_C02Ax	721.8	1243056	4954	2261	0.0039853393571971
LDB18_I_C02Ax	722.3	1229034	4642	2094	0.00377695002741991
LDB18_I_C02Ax	722.8	1159911	5111	1872	0.00440637255789453
LDB18_I_C02Ax	723.3	1141550	5393	2033	0.00472427839341247
LDB18_I_C02Ax	723.8	1168237	5113	1990	0.00437668041673051
LDB18_I_C02Ax	724.3	1153004	5258	1938	0.00456026171635137
LDB18_I_C02Ax	724.8	1185166	4957	1815	0.00418253645480886
LDB18_I_C02Ax	725.3	1169575	4975	1617	0.00425368189299532
LDB18_I_C02Ax	725.8	1104412	5554	2039	0.00502892036667476
LDB18_I_C02Ax	726.3	1066975	5897	1880	0.00552683989784203
LDB18_I_C02Ax	726.8	1053598	6187	2191	0.00587225867930653
LDB18_I_C02Ax	727.3	1073911	5604	1786	0.00521830952471853
LDB18_I_C02Ax	727.8	1067229	5736	1952	0.00537466654298187
LDB18_I_C02Ax	728.3	1073712	5378	1903	0.00500879192930693
LDB18_I_C02Ax	728.8	1125136	5237	2106	0.00465454842792338
LDB18_I_C02Ax	729.3	1146626	5037	2293	0.00439288835243576
LDB18_I_C02Ax	729.8	1124874	5254	2169	0.00467074534570094
LDB18_I_C02Ax	730.3	1130720	5286	2258	0.0046748974104995
LDB18_I_C02Ax	730.8	1105810	5481	2451	0.00495654768902434
LDB18_I_C02Ax	731.3	1065601	5664	1660	0.00531531032722379
LDB18_I_C02Ax	731.8	1050619	6003	1638	0.00571377445106171
LDB18_I_C02Ax	732.3	987059	6229	1809	0.00631066633301555
LDB18_I_C02Ax	732.8	835060	8159	1916	0.00977055540919215
LDB18_I_C02Ax	733.3	1008546	6048	1879	0.00599675175946362
LDB18_I_C02Ax	733.8	1124294	5219	1684	0.00464202423921145
LDB18_I_C02Ax	734.3	1085686	5572	1647	0.00513223897148899
LDB18_I_C02Ax	734.8	1074450	5715	1769	0.00531900041881893
LDB18_I_C02Ax	735.3	1098757	5477	1638	0.00498472364681181
LDB18_I_C02Ax	735.8	1074354	5788	1756	0.00538742351217569
LDB18_I_C02Ax	736.3	1003209	6454	1754	0.00643335536264128
LDB18_I_C02Ax	736.8	1067529	5916	1611	0.00554176982545673
LDB18_I_C02Ax	737.3	1073606	5665	1701	0.00527660985501199
LDB18_I_C02Ax	737.8	1103028	5643	1838	0.00511591727499211
LDB18_I_C02Ax	738.3	1080814	5510	1929	0.00509800946323789
LDB18_I_C02Ax	738.8	1157920	5173	2091	0.00446749343650684
LDB18_I_C02Ax	739.3	1181659	4942	2395	0.00418225562535385
LDB18_I_C02Ax	739.8	1144712	5467	2042	0.00477587375689256
LDB18_I_C02Ax	740.3	1124055	5127	2071	0.00456116471169115
LDB18_I_C02Ax	740.8	1136679	5295	1871	0.00465830722657848
LDB18_I_C02Ax	741.3	1165824	5035	1960	0.00431883371761089
LDB18_I_C02Ax	741.8	1179965	5101	1927	0.00432300958079265
LDB18_I_C02Ax	742.3	1202226	5199	1942	0.00432447809313723
LDB18_I_C02Ax	742.8	1211516	5324	2059	0.00439449417093955
LDB18_I_C02Ax	743.3	1216135	5205	2196	0.00427995247238177
LDB18_I_C02Ax	743.8	1218793	5202	2281	0.00426815710296991
LDB18_I_C02Ax	744.3	1178886	5318	2157	0.00451103838708747
LDB18_I_C02Ax	744.8	1149449	5418	1899	0.00471356275920028
LDB18_I_C02Ax	745.3	1162191	5178	2049	0.00445537781655511
LDB18_I_C02Ax	745.8	1185412	5287	1931	0.00446005270741312
LDB18_I_C02Ax	746.3	1174160	5250	2098	0.00447128159705662
LDB18_I_C02Ax	746.8	1137330	5558	2015	0.00488688419368169
LDB18_I_C02Ax	747.3	1086005	5969	2056	0.00549629145353843
LDB18_I_C02Ax	747.8	997321	6307	2292	0.00632394184018987
LDB18_I_C02Ax	748.3	1009797	6428	2635	0.00636563586542642
LDB18_I_C02Ax	748.8	964448	7075	1733	0.00733580244865457
LDB18_I_C02Ax	749.3	977668	6772	1876	0.0069266867689236
LDB18_I_C02Ax	749.8	998628	6304	2230	0.00631266097085201
LDB18_I_C02Ax	750.3	956603	6688	1810	0.00699140604827708
LDB18_I_C02Ax	750.8	1015384	6303	1975	0.00620750376212349
LDB18_I_C02Ax	751.3	1088483	6081	1790	0.00558667429808274
LDB18_I_C02Ax	751.8	1078684	6376	2078	0.00591090625243352
LDB18_I_C02Ax	752.3	1095899	5880	2710	0.00536545794822333
LDB18_I_C02Ax	752.8	1136152	5597	2095	0.004926277469916
LDB18_I_C02Ax	753.3	1106952	6046	1780	0.00546184477737065
LDB18_I_C02Ax	753.8	1084664	5995	2068	0.00552705722693848
LDB18_I_C02Ax	754.3	1060947	6203	2025	0.0058466634054293
LDB18_I_C02Ax	754.8	1073776	5881	1793	0.00547693373664526
LDB18_I_C02Ax	755.3	1107534	5878	1999	0.0053072862774416
LDB18_I_C02Ax	755.8	1121157	5548	2419	0.00494845949318427
LDB18_I_C02Ax	756.3	1139234	5634	2317	0.00494542824389019
LDB18_I_C02Ax	756.8	1116785	5515	2308	0.00493828265959876
LDB18_I_C02Ax	757.3	1037822	6071	2166	0.00584975072796684
LDB18_I_C02Ax	757.8	985778	6703	2463	0.00679970541034594
LDB18_I_C02Ax	758.3	980399	6645	2118	0.00677785269058822
LDB18_I_C02Ax	758.8	991689	6798	2029	0.00685497166954559
LDB18_I_C02Ax	759.3	974409	6806	2273	0.00698474665156007
LDB18_I_C02Ax	759.8	959981	6827	2244	0.00711159908373187
LDB18_I_C02Ax	760.3	959184	6861	1895	0.00715295501176
LDB18_I_C02Ax	760.8	944140	6973	2163	0.00738555722668248
LDB18_I_C02Ax	761.3	966842	6598	2214	0.00682427945827757
LDB18_I_C02Ax	761.8	972465	6775	2036	0.00696683171116698
LDB18_I_C02Ax	762.3	967918	6721	2233	0.00694377003010586
LDB18_I_C02Ax	762.8	980792	6563	2331	0.00669153092602713
LDB18_I_C02Ax	763.3	973652	6679	2172	0.00685974044114324
LDB18_I_C02Ax	763.8	965290	6531	2434	0.00676584238933378
LDB18_I_C02Ax	764.3	964649	6408	2227	0.00664283070837165
LDB18_I_C02Ax	764.8	955968	6525	2490	0.00682554227756578
LDB18_I_C02Ax	765.3	968551	6795	2088	0.00701563469554004
LDB18_I_C02Ax	765.8	960083	6559	2491	0.00683170100918358
LDB18_I_C02Ax	766.3	987624	6865	2414	0.00695102589649502
LDB18_I_C02Ax	766.8	1005040	6240	2640	0.00620870811111996
LDB18_I_C02Ax	767.3	1024414	5992	2766	0.00584919768765362
LDB18_I_C02Ax	767.8	1067893	5844	2272	0.00547245838300279
LDB18_I_C02Ax	768.3	1092584	5987	2000	0.00547967021299964
LDB18_I_C02Ax	768.8	1127245	5601	2040	0.00496875124751052
LDB18_I_C02Ax	769.3	1127039	5840	1765	0.00518171953233207
LDB18_I_C02Ax	769.8	1072846	6420	1906	0.00598408345652591
LDB18_I_C02Ax	770.3	1098567	5840	1983	0.00531601622841392
LDB18_I_C02Ax	770.8	1137616	5707	2088	0.00501663127100885
LDB18_I_C02Ax	771.3	1150630	5566	1902	0.00483734997349278
LDB18_I_C02Ax	771.8	1132841	5451	1955	0.0048117961832243
LDB18_I_C02Ax	772.3	1116773	5535	1923	0.0049562444650793
LDB18_I_C02Ax	772.8	1083293	6051	1843	0.00558574642317452
LDB18_I_C02Ax	773.3	1082638	5866	1799	0.0054182469117101
LDB18_I_C02Ax	773.8	1082452	5765	1905	0.00532587126265183
LDB18_I_C02Ax	774.3	1090117	5696	1928	0.00522512721111587
LDB18_I_C02Ax	774.8	1065350	5533	2015	0.00519359834796076
LDB18_I_C02Ax	775.3	1092260	5568	2127	0.00509768736381448
LDB18_I_C02Ax	775.8	1131268	5336	2219	0.0047168310250091
LDB18_I_C02Ax	776.3	1124457	5245	2179	0.00466447360815042
LDB18_I_C02Ax	776.8	1116294	5399	2075	0.00483653947795115
LDB18_I_C02Ax	777.3	1077300	5903	2369	0.00547943933908846
LDB18_I_C02Ax	777.8	1069149	6057	2295	0.0056652533931192
LDB18_I_C02Ax	778.3	1076997	5589	2022	0.0051894294970181
LDB18_I_C02Ax	778.8	1104395	5848	2305	0.00529520687797391
LDB18_I_C02Ax	779.3	1113744	6036	2523	0.00541955781579968
LDB18_I_C02Ax	779.8	1094264	6268	2844	0.00572805100048983
LDB18_I_C02Ax	780.3	1076583	5971	2258	0.00554625142696847
LDB18_I_C02Ax	780.8	1063362	6323	2127	0.00594623467831275
LDB18_I_C02Ax	781.3	1085515	5893	1925	0.00542875962100938
LDB18_I_C02Ax	781.8	1105216	5848	2242	0.00529127338004517
LDB18_I_C02Ax	782.3	1114128	5905	2245	0.00530010914365315
LDB18_I_C02Ax	782.8	1126442	5410	1985	0.00480273285264576
LDB18_I_C02Ax	783.3	1109067	5781	2180	0.00521248941678005
LDB18_I_C02Ax	783.8	1108089	5632	1845	0.0050826242296422
LDB18_I_C02Ax	784.3	1139846	5507	2033	0.00483135441103447
LDB18_I_C02Ax	784.8	1156000	5158	2180	0.00446193771626298
LDB18_I_C02Ax	785.3	1133696	5399	2338	0.00476229959354183
LDB18_I_C02Ax	785.8	1072861	5882	2239	0.00548253688036008
LDB18_I_C02Ax	786.3	1101755	5616	2288	0.00509732199990016
LDB18_I_C02Ax	786.8	1132671	5477	1867	0.00483547296611284
LDB18_I_C02Ax	787.3	1121801	5677	2125	0.00506061235459765
LDB18_I_C02Ax	787.8	1130857	5419	2155	0.00479194097927501
LDB18_I_C02Ax	788.3	1099296	5368	2067	0.00488312520012808
LDB18_I_C02Ax	788.8	1065907	5414	1990	0.00507924237292747
LDB18_I_C02Ax	789.1	1037063	5589	2381	0.00538925793322103
LDB18_I_C02Ax	792.1	1169206	6025	2330	0.00515306969002896
LDB18_I_C02Ax	792.3	1162543	5592	2328	0.00481014465701484
LDB18_I_C02Ax	792.8	1162720	5556	2458	0.00477845052979221
LDB18_I_C02Ax	793.3	1203857	5291	2342	0.00439504027471701
LDB18_I_C02Ax	793.8	1197302	5020	2094	0.00419276005552484
LDB18_I_C02Ax	794.3	1162540	5441	1989	0.00468026906601063
LDB18_I_C02Ax	794.8	1189093	4790	2040	0.00402828037840606
LDB18_I_C02Ax	795.3	1204516	5116	2222	0.00424734914272621
LDB18_I_C02Ax	795.8	1171012	5024	2160	0.00429030616253292
LDB18_I_C02Ax	796.3	1179251	5306	1787	0.00449946618658793
LDB18_I_C02Ax	796.8	1166076	5257	2087	0.00450828247901509
LDB18_I_C02Ax	797.3	1204435	4857	1955	0.00403259619655689
LDB18_I_C02Ax	797.8	1214191	4612	1866	0.00379841392334484
LDB18_I_C02Ax	798.3	1190604	4951	1925	0.00415839355486795
LDB18_I_C02Ax	798.8	1192237	5108	2086	0.00428438305471144
LDB18_I_C02Ax	799.3	1197236	4595	2029	0.00383800687583735
LDB18_I_C02Ax	799.8	1161040	4986	2035	0.00429442568731482
LDB18_I_C02Ax	800.3	1153901	5118	2277	0.00443538917116806
LDB18_I_C02Ax	800.8	1159203	5202	1939	0.00448756602596784
LDB18_I_C02Ax	801.3	1182955	4844	2034	0.00409483031898931
LDB18_I_C02Ax	801.8	1215173	4946	1955	0.00407020234978888
LDB18_I_C02Ax	802.3	1234145	5132	1996	0.00415834444088823
LDB18_I_C02Ax	802.8	1256677	4728	2103	0.0037623032807953
LDB18_I_C02Ax	803.3	1265177	4614	1990	0.00364692054945672
LDB18_I_C02Ax	803.8	1270406	4526	2261	0.00356264060465709
LDB18_I_C02Ax	804.3	1268982	4540	2306	0.00357767092047011
LDB18_I_C02Ax	804.8	1269900	4347	2130	0.00342310418143161
LDB18_I_C02Ax	805.3	1236428	4542	2246	0.00367348523326874
LDB18_I_C02Ax	805.8	1283794	4445	2117	0.00346239349926857
LDB18_I_C02Ax	806.3	1279632	4589	2087	0.00358618727884267
LDB18_I_C02Ax	806.8	1269758	4454	1922	0.0035077550210355
LDB18_I_C02Ax	807.3	1263755	4594	2688	0.00363519827814727
LDB18_I_C02Ax	807.8	1223529	4933	2492	0.00403178020300295
LDB18_I_C02Ax	808.3	1224016	4747	2834	0.00387821727820551
LDB18_I_C02Ax	808.8	1260119	4283	2615	0.00339888534336836
LDB18_I_C02Ax	809.3	1287222	4206	2363	0.00326750164307322
LDB18_I_C02Ax	809.8	1306001	4253	2456	0.00325650592916851
LDB18_I_C02Ax	810.3	1274538	4365	2406	0.00342477038738743
LDB18_I_C02Ax	810.8	1277291	4633	2466	0.00362720789546
LDB18_I_C02Ax	811.3	1253520	4328	2061	0.00345267726083349
LDB18_I_C02Ax	811.8	1245071	4552	2127	0.00365601640388379
LDB18_I_C02Ax	812.3	1275004	4514	2311	0.00354038104978494
LDB18_I_C02Ax	812.8	1294890	4375	2922	0.00337866536925916
LDB18_I_C02Ax	813.3	1307161	4371	3390	0.00334388801379478
LDB18_I_C02Ax	813.8	1318541	4410	2867	0.00334460589393883
LDB18_I_C02Ax	814.3	1266342	4579	3587	0.00361592681913733
LDB18_I_C02Ax	814.8	1227317	4881	3307	0.00397696764568567
LDB18_I_C02Ax	815.3	1241082	4787	3363	0.00385711822425915
LDB18_I_D02Ax	815.6	1314761	4384	1336	0.00333444633663457
LDB18_I_D02Ax	816.1	1318180	4946	1544	0.00375214310640428
LDB18_I_D02Ax	816.6	1314200	4931	1482	0.00375209252777355
LDB18_I_D02Ax	817.1	1303374	4799	1459	0.0036819823013195
LDB18_I_D02Ax	817.6	1301650	4750	1504	0.00364921445857181
LDB18_I_D02Ax	818.1	1315665	4886	1898	0.0037137113170906
LDB18_I_D02Ax	818.6	1323681	4584	1358	0.0034630700297126
LDB18_I_D02Ax	819.1	1326704	4699	1621	0.0035418601285592
LDB18_I_D02Ax	819.6	1330540	5092	1513	0.00382701760187593
LDB18_I_D02Ax	820.1	1309431	5169	1474	0.00394751613487079
LDB18_I_D02Ax	820.6	1312890	4882	1331	0.00371851411770979
LDB18_I_D02Ax	821.1	1303767	5035	1486	0.00386188636466485
LDB18_I_D02Ax	821.6	1298852	5043	1210	0.0038826594561967
LDB18_I_D02Ax	822.1	1305961	4895	1589	0.00374819768737351
LDB18_I_D02Ax	822.6	1298853	4647	1858	0.00357777208044328
LDB18_I_D02Ax	823.1	1307749	4793	1587	0.00366507640227597
LDB18_I_D02Ax	823.6	1285048	4766	1958	0.00370881087710342
LDB18_I_D02Ax	824.1	1257750	4859	1800	0.00386324786324786
LDB18_I_D02Ax	824.6	1256811	4944	1579	0.00393376569746764
LDB18_I_D02Ax	825.1	1257624	4904	1612	0.00389941667779877
LDB18_I_D02Ax	825.6	1268004	4893	1618	0.00385882063463522
LDB18_I_D02Ax	826.1	1273938	4532	1658	0.00355747296964216
LDB18_I_D02Ax	826.6	1277983	4809	1784	0.00376296085315689
LDB18_I_D02Ax	827.1	1284882	5119	1671	0.0039840234356151
LDB18_I_D02Ax	827.6	1289419	5287	2087	0.004100296335016
LDB18_I_D02Ax	828.1	1285564	4836	1456	0.00376177304280456
LDB18_I_D02Ax	828.6	1279716	5117	1411	0.00399854342682283
LDB18_I_D02Ax	829.1	1267810	5056	1610	0.00398797927134192
LDB18_I_D02Ax	829.6	1255853	5281	1631	0.00420510999296892
LDB18_I_D02Ax	830.1	1265147	4997	1437	0.00394973864697146
LDB18_I_D02Ax	830.6	1264669	4567	1652	0.00361122159236923
LDB18_I_D02Ax	831.1	1275245	5180	1740	0.00406196456367208
LDB18_I_D02Ax	831.6	1254949	5204	1872	0.0041467820604662
LDB18_I_D02Ax	832.1	1268450	4867	2404	0.00383696637628602
LDB18_I_D02Ax	832.6	1261071	4887	2141	0.0038752774427451
LDB18_I_D02Ax	833.1	1238818	5151	2101	0.00415799576693267
LDB18_I_D02Ax	833.6	1227692	5045	1611	0.00410933686950799
LDB18_I_D02Ax	834.1	1223094	5118	1663	0.00418446987721304
LDB18_I_D02Ax	834.6	1223216	5544	1601	0.00453231481602595
LDB18_I_D02Ax	835.1	1212239	5370	1529	0.00442981953228695
LDB18_I_D02Ax	835.6	1175882	5613	1697	0.004773438151107
LDB18_I_D02Ax	836.1	1185546	5324	1780	0.00449075784490859
LDB18_I_D02Ax	836.6	1182026	5827	1481	0.00492967159774827
LDB18_I_D02Ax	837.1	1188218	5582	1552	0.00469779114606916
LDB18_I_D02Ax	837.6	1177158	5705	1627	0.00484641823782364
LDB18_I_D02Ax	838.1	1181234	5723	1510	0.00484493334936177
LDB18_I_D02Ax	838.6	1174560	5475	1631	0.00466131998365345
LDB18_I_D02Ax	839.1	1158369	5952	1736	0.00513825905216731
LDB18_I_D02Ax	839.6	1139424	5677	1825	0.00498234195523352
LDB18_I_D02Ax	840.1	1127847	5581	1695	0.00494836622343279
LDB18_I_D02Ax	840.6	1116843	5513	1701	0.0049362354422242
LDB18_I_D02Ax	841.1	1120350	5475	1808	0.00488686571160798
LDB18_I_D02Ax	841.6	1135097	5635	1627	0.00496433344463072
LDB18_I_D02Ax	842.1	1155854	5472	1653	0.00473416192702539
LDB18_I_D02Ax	842.6	1146422	5591	1739	0.00487691269009143
LDB18_I_D02Ax	843.1	1161951	5332	1374	0.0045888337804262
LDB18_I_D02Ax	843.6	1161955	5546	1683	0.00477299034816323
LDB18_I_D02Ax	844.1	1150487	5539	1396	0.0048144829102806
LDB18_I_D02Ax	844.6	1147592	5435	1965	0.0047360037365196
LDB18_I_D02Ax	845.1	1140763	5602	1981	0.00491074833247572
LDB18_I_D02Ax	845.6	1180521	5106	1963	0.00432520895435151
LDB18_I_D02Ax	846.1	1192598	5168	1731	0.00433339650074879
LDB18_I_D02Ax	846.6	1157388	5263	1997	0.00454730824926472
LDB18_I_D02Ax	847.1	1218326	5222	1993	0.004286209109877
LDB18_I_D02Ax	847.6	1264064	5098	1921	0.00403302364437244
LDB18_I_D02Ax	848.1	1256115	4972	1897	0.00395823630798136
LDB18_I_D02Ax	848.6	1256262	5013	2202	0.00399040964384818
LDB18_I_D02Ax	849.1	1248081	4683	1693	0.00375216031651792
LDB18_I_D02Ax	849.6	1242734	4794	1894	0.0038576235944297
LDB18_I_D02Ax	850.1	1256261	5008	2026	0.00398643275561368
LDB18_I_D02Ax	850.6	1237871	4985	1934	0.00402707551917768
LDB18_I_D02Ax	851.1	1214106	4796	1654	0.00395023169311411
LDB18_I_D02Ax	851.6	1187023	5105	1650	0.00430067488161561
LDB18_I_D02Ax	852.1	1184108	4854	1777	0.00409928824059968
LDB18_I_D02Ax	852.6	1189889	4964	1954	0.00417181770736598
LDB18_I_D02Ax	853.1	1277261	4547	1399	0.00355996151139039
LDB18_I_D02Ax	853.6	1308734	4319	2011	0.00330013585648421
LDB18_I_D02Ax	854.1	1319949	4375	1971	0.00331452200047123
LDB18_I_D02Ax	854.6	1313021	4280	1437	0.00325965845176886
LDB18_I_D02Ax	855.1	1301175	4239	1217	0.00325782465848176
LDB18_I_D02Ax	855.6	1307044	4351	1461	0.00332888563812695
LDB18_I_D02Ax	856.1	1336696	4034	1457	0.00301788888423396
LDB18_I_D02Ax	856.6	1327307	3886	1443	0.00292773261950702
LDB18_I_D02Ax	857.1	1309664	4101	1148	0.00313133750335964
LDB18_I_D02Ax	857.6	1281582	4244	1573	0.00331153215322937
LDB18_I_D02Ax	858.1	1280853	4465	1193	0.00348595818567783
LDB18_I_D02Ax	858.6	1239825	4404	1609	0.00355211420966669
LDB18_I_D02Ax	859.1	1234281	4381	1885	0.00354943485316553
LDB18_I_D02Ax	859.6	1291726	4165	1557	0.00322436801612726
LDB18_I_D02Ax	860.1	1311067	4127	1596	0.00314781776980124
LDB18_I_D02Ax	860.6	1300603	4721	1637	0.0036298547673656
LDB18_I_D02Ax	861.1	1277397	4558	1623	0.00356819375652205
LDB18_I_D02Ax	861.6	1303247	4475	1762	0.00343373128808277
LDB18_I_D02Ax	862.1	1320081	4253	1835	0.00322177199732441
LDB18_I_D02Ax	862.6	1311463	3994	1876	0.00304545381760675
LDB18_I_D02Ax	863.1	1328587	4067	1562	0.00306114691774043
LDB18_I_D02Ax	863.6	1339785	4097	1457	0.00305795332833253
LDB18_I_D02Ax	864.1	1306856	4167	1897	0.00318856859516274
LDB18_I_D02Ax	864.6	1280787	4125	2654	0.00322067603746759
LDB18_I_D02Ax	865.1	1281207	4264	2738	0.00332811169467541
LDB18_I_D02Ax	865.6	1297732	4243	2785	0.0032695502615332
LDB18_I_D02Ax	866.1	1319716	3964	2095	0.00300367654859076
LDB18_I_D02Ax	866.6	1305023	4520	2427	0.00346354048932471
LDB18_I_D02Ax	867.1	1284277	4291	1872	0.00334117951189658
LDB18_I_D02Ax	867.6	1277658	4740	1965	0.00370991298140817
LDB18_I_D02Ax	868.1	1275159	4508	2040	0.00353524540861179
LDB18_I_D02Ax	868.6	1252021	4521	2383	0.00361096179696666
LDB18_I_D02Ax	869.1	1249733	4356	2887	0.00348554451230783
LDB18_I_D02Ax	869.6	1246270	4489	3030	0.00360194821346899
LDB18_I_D02Ax	870.1	1189661	4554	2556	0.00382798124843968
LDB18_I_D02Ax	870.6	1294916	4210	2193	0.0032511761380661
LDB18_I_D02Ax	871.1	1329306	4172	1901	0.00313847977816996
LDB18_I_D02Ax	871.6	1287724	4133	1827	0.00320953868996773
LDB18_I_D02Ax	872.1	1265436	4355	1982	0.00344150158522438
LDB18_I_D02Ax	872.6	1311195	4100	1881	0.00312691857427766
LDB18_I_D02Ax	873.1	1322581	4376	1436	0.00330868203913409
LDB18_I_D02Ax	873.6	1301454	4369	1455	0.00335701453912317
LDB18_I_D02Ax	874.1	1271617	4816	1491	0.00378730388159328
LDB18_I_D02Ax	874.6	1267229	4639	1703	0.00366074324372312
LDB18_I_D02Ax	875.1	1301520	4237	1803	0.00325542442682402
LDB18_I_D02Ax	875.6	1320722	3832	1918	0.00290144330146692
LDB18_I_D02Ax	876.1	1311538	4233	1869	0.0032275084671584
LDB18_I_D02Ax	876.6	1326656	4012	1790	0.00302414491774808
LDB18_I_D02Ax	877.1	1331182	4004	1921	0.00300785317109156
LDB18_I_D02Ax	877.6	1324930	3950	1721	0.00298128957756259
LDB18_I_D02Ax	878.1	1309317	3993	1598	0.00304968162790218
LDB18_I_D02Ax	878.6	1312252	4206	1594	0.00320517705440723
LDB18_I_D02Ax	879.1	1283206	3867	1887	0.00301354575960524
LDB18_I_D02Ax	879.6	1326114	4082	1851	0.00307816673378005
LDB18_I_D02Ax	880.1	1308364	3809	1692	0.00291126934094793
LDB18_I_D02Ax	880.6	1320590	3882	1616	0.00293959518094185
LDB18_I_D02Ax	881.1	1313170	3795	1804	0.0028899533190676
LDB18_I_D02Ax	881.6	1216103	4212	1621	0.0034635224154533
LDB18_I_D02Ax	882.1	1212262	3884	1881	0.00320392786377862
LDB18_I_D02Ax	882.6	1215371	3516	1720	0.00289294380069954
LDB18_I_D02Ax	883.1	1277515	3609	2029	0.00282501575323969
LDB18_I_D02Ax	886.1	1314381	4167	1925	0.00317031363052266
LDB18_I_D02Ax	886.6	1308599	4151	2096	0.00317209473643186
LDB18_I_D02Ax	887.1	1305953	4529	1989	0.00346796553934177
LDB18_I_D02Ax	887.6	1341245	3930	1911	0.00293011343937908
LDB18_I_D02Ax	888.1	1350375	3918	1713	0.00290141627325743
LDB18_I_D02Ax	888.6	1353627	4315	1861	0.00318773192319598
LDB18_I_D02Ax	889.1	1382468	3913	1813	0.00283044526166248
LDB18_I_D02Ax	889.6	1364628	3612	1777	0.00264687519236012
LDB18_I_D02Ax	890.1	1356220	3819	1857	0.00281591482207901
LDB18_I_D02Ax	890.6	1334404	3892	1490	0.00291665792368728
LDB18_I_D02Ax	891.1	1302472	4105	1724	0.00315169923038653
LDB18_I_D02Ax	891.6	1303622	4260	1746	0.00326781843203014
LDB18_I_D02Ax	892.1	1281056	4384	1494	0.00342217670421902
LDB18_I_D02Ax	892.6	1268425	4722	1525	0.00372272700396161
LDB18_I_D02Ax	893.1	1252585	4791	1805	0.00382489012721692
LDB18_I_D02Ax	893.6	1239052	4758	1646	0.00384003254100716
LDB18_I_D02Ax	894.1	1216273	4769	1623	0.00392099471089139
LDB18_I_D02Ax	894.6	1206013	4715	1719	0.00390957643076816
LDB18_I_D02Ax	895.1	1176731	4865	1618	0.00413433486497764
LDB18_I_D02Ax	895.6	1175729	4729	1691	0.00402218538455716
LDB18_I_D02Ax	896.1	1215847	4693	1824	0.00385986065680962
LDB18_I_D02Ax	896.6	1200881	4815	1970	0.00400955631740364
LDB18_I_D02Ax	897.1	1202274	4587	1828	0.00381527006323018
LDB18_I_D02Ax	897.6	1204390	5281	1662	0.00438479230149702
LDB18_I_D02Ax	898.1	1206363	5140	1649	0.00426074075547741
LDB18_I_D02Ax	898.6	1186339	5233	2087	0.00441104945550977
LDB18_I_D02Ax	899.1	1180688	5170	2039	0.00437880286748066
LDB18_I_D02Ax	899.6	1182558	4861	1765	0.00411058062268405
LDB18_I_D02Ax	900.1	1151961	4888	1756	0.00424319920552866
LDB18_I_D02Ax	900.6	1179751	4982	1856	0.00422292500705657
LDB18_I_D02Ax	901.1	1182820	4911	2106	0.00415194196919227
LDB18_I_D02Ax	901.6	1190243	4800	2305	0.00403278994289401
LDB18_I_D02Ax	902.1	1186736	4898	2233	0.00412728694503242
LDB18_I_D02Ax	902.6	1204042	4894	2002	0.00406464226330975
LDB18_I_D02Ax	903.1	1196360	5087	2099	0.00425206459594102
LDB18_I_D02Ax	903.6	1201823	4964	2233	0.00413039191295224
LDB18_I_D02Ax	904.1	1177850	4781	2135	0.00405909071613533
LDB18_I_D02Ax	904.6	1211264	5271	1847	0.00435165248863997
LDB18_I_D02Ax	905.1	1208635	4916	1840	0.00406739834606809
LDB18_I_D02Ax	905.6	1212560	4815	1687	0.00397093752061754
LDB18_I_D02Ax	906.1	1234739	5055	1618	0.00409398261494939
LDB18_I_D02Ax	906.6	1230871	5069	1783	0.00411822197452048
LDB18_I_D02Ax	907.1	1234757	4985	1525	0.00403723161723319
LDB18_I_D02Ax	907.6	1242308	5099	1492	0.00410445718775054
LDB18_I_D02Ax	908.1	1231768	5137	1424	0.00417042819751771
LDB18_I_D02Ax	908.6	1221983	5129	1550	0.00419727606685199
LDB18_I_D02Ax	909.1	1247660	4879	1649	0.00391052049436545
LDB18_I_D02Ax	909.6	1233466	5078	1435	0.0041168544572773
LDB18_I_D02Ax	910.1	1237214	5203	1878	0.00420541636289276
LDB18_I_D02Ax	910.6	1230782	5219	1771	0.00424039350591738
LDB18_I_D02Ax	911.1	1223667	4988	1532	0.00407627238456214
LDB18_I_D02Ax	911.6	1223085	5182	1526	0.0042368273668633
LDB18_I_D02Ax	912.1	1188291	5326	1440	0.00448206710309175
LDB18_I_D02Ax	912.6	1214788	5234	1426	0.00430857071357307
LDB18_I_D02Ax	913.1	1218561	5050	1866	0.00414423241840171
LDB18_I_D02Ax	913.6	1209402	4842	1478	0.00400363154683058
LDB18_I_D02Ax	914.1	1222400	5137	1318	0.0042023887434555
LDB18_I_D02Ax	914.6	1213971	5004	1354	0.00412200950434566
LDB18_I_D02Ax	915.1	1217851	4949	1987	0.00406371551199613
LDB18_I_D02Ax	915.6	1199810	4978	1748	0.00414899025679066
LDB18_I_D02Ax	916.1	1197813	5105	1597	0.00426193404145722
LDB18_I_D02Ax	916.6	1204752	5169	1949	0.00429050958205506
LDB18_I_D02Ax	917.1	1202765	5120	1741	0.00425685815599889
LDB18_I_D02Ax	917.6	1200167	5045	1364	0.00420358166821784
LDB18_I_D02Ax	918.1	1185538	5058	1613	0.00426641744085807
LDB18_I_D02Ax	918.6	1198324	4916	1706	0.00410239634689783
LDB18_I_D02Ax	919.1	1180269	4993	1929	0.00423039154633393
LDB18_I_D02Ax	919.6	1172854	5126	1750	0.00437053546306701
LDB18_I_D02Ax	920.1	1169570	5139	1734	0.00439392255273306
LDB18_I_D02Ax	920.6	1160595	5006	1296	0.00431330481347929
LDB18_I_D02Ax	921.1	1178352	5049	1505	0.0042847977514359
LDB18_I_D02Ax	921.6	1170272	4703	1699	0.00401872385223264
LDB18_I_D02Ax	922.1	1173276	5316	1669	0.00453090321458889
LDB18_I_D02Ax	922.6	1184878	5029	1554	0.0042443188243853
LDB18_I_D02Ax	923.1	1179431	4962	1715	0.00420711343012012
LDB18_I_D02Ax	923.6	1181516	4876	1739	0.00412690137078127
LDB18_I_D02Ax	924.1	1194787	4714	1586	0.00394547312617228
LDB18_I_D02Ax	924.6	1186663	4922	1682	0.00414776562511851
LDB18_I_D02Ax	925.1	1177038	4452	1888	0.00378237576017087
LDB18_I_D02Ax	925.6	1233305	3925	1875	0.00318250554404628
LDB18_I_D02Ax	926.1	1320364	3972	1859	0.00300826135823152
LDB18_I_D02Ax	926.6	1354033	3854	1692	0.00284631172209245
LDB19_I_B02Ax	927.3	894791	3385	1484	0.00378300631097094
LDB19_I_B02Ax	927.8	947864	3432	1491	0.00362077260028865
LDB19_I_B02Ax	928.3	956294	3408	1405	0.00356375758919328
LDB19_I_B02Ax	928.8	992302	3953	1625	0.00398366626289174
LDB19_I_B02Ax	929.3	1030184	3774	1472	0.00366342323313117
LDB19_I_B02Ax	929.8	1005881	3789	1352	0.00376684717178275
LDB19_I_B02Ax	930.3	953007	3783	1505	0.00396954062247182
LDB19_I_B02Ax	930.8	942887	3389	1629	0.00359428012052346
LDB19_I_B02Ax	931.3	954295	3690	1693	0.00386672884171037
LDB19_I_B02Ax	931.8	978553	3781	1517	0.00386386838525864
LDB19_I_B02Ax	932.3	984163	3958	1645	0.00402169152874067
LDB19_I_B02Ax	932.8	978690	3918	1455	0.00400331054777304
LDB19_I_B02Ax	933.3	944264	4147	1389	0.00439178026484119
LDB19_I_B02Ax	933.8	1000941	4120	1740	0.00411612672475201
LDB19_I_B02Ax	934.3	1010017	3623	1705	0.00358706833647354
LDB19_I_B02Ax	934.8	1082762	3811	1496	0.00351970239073776
LDB19_I_B02Ax	935.3	1086614	3695	1383	0.00340047155659691
LDB19_I_B02Ax	935.8	1089292	3658	1584	0.00335814455628059
LDB19_I_B02Ax	936.3	1003504	3703	1354	0.00369006999473844
LDB19_I_B02Ax	936.8	978145	3831	1541	0.00391659723251665
LDB19_I_B02Ax	937.3	887616	3636	1640	0.00409636599610642
LDB19_I_B02Ax	937.8	845712	3293	1406	0.00389376052367709
LDB19_I_B02Ax	938.3	757331	3517	1601	0.00464394036425288
LDB19_I_B02Ax	938.8	834209	3532	1734	0.00423395096432669
LDB19_I_B02Ax	939.3	928647	3741	1695	0.00402844137761711
LDB19_I_B02Ax	939.8	985933	3977	1652	0.00403374265796966
LDB19_I_B02Ax	940.3	1042502	3952	1778	0.00379088001749637
LDB19_I_B02Ax	940.8	1018644	4165	1916	0.00408876899093304
LDB19_I_B02Ax	941.3	966450	3595	1802	0.00371979926535258
LDB19_I_B02Ax	941.8	1076940	4162	1652	0.00386465355544413
LDB19_I_B02Ax	942.3	1075432	4003	1808	0.00372222511511653
LDB19_I_B02Ax	942.8	948897	3850	1934	0.00405734236697977
LDB19_I_B02Ax	943.3	1049710	4099	1873	0.00390488801669032
LDB19_I_B02Ax	943.8	1027583	4239	1912	0.00412521421627255
LDB19_I_B02Ax	944.3	946630	3843	2136	0.00405966428277152
LDB19_I_B02Ax	944.8	891968	4108	2068	0.00460554638731434
LDB19_I_B02Ax	945.3	987277	4022	2121	0.0040738313563468
LDB19_I_B02Ax	945.8	1012853	4167	1870	0.00411412120021365
LDB19_I_B02Ax	946.3	962588	4025	1766	0.00418143587910923
LDB19_I_B02Ax	946.8	906215	4125	2103	0.00455189993544578
LDB19_I_B02Ax	947.3	814313	3978	1966	0.00488509946421094
LDB19_I_B02Ax	947.8	905932	3970	2002	0.00438222736364319
LDB19_I_B02Ax	948.3	912671	3996	1686	0.00437835758997492
LDB19_I_B02Ax	948.8	969304	4107	2122	0.00423706081889686
LDB19_I_B02Ax	949.3	1043555	4026	2237	0.00385796627872992
LDB19_I_B02Ax	949.8	1018879	3809	2044	0.00373842232492769
LDB19_I_B02Ax	950.3	1010953	3595	1528	0.00355605057801896
LDB19_I_B02Ax	950.8	1039849	3759	1646	0.00361494793955661
LDB19_I_B02Ax	951.3	1046550	3577	1633	0.00341789689933591
LDB19_I_B02Ax	951.8	1093157	3862	1645	0.00353288685888669
LDB19_I_B02Ax	952.3	1126127	3762	1647	0.00334065340765296
LDB19_I_B02Ax	952.8	1172173	4023	1503	0.00343208724309466
LDB19_I_B02Ax	953.3	1163323	3646	1553	0.00313412526013841
LDB19_I_B02Ax	953.8	1120362	3826	1522	0.00341496766223774
LDB19_I_B02Ax	954.3	1083958	3868	1641	0.00356840394185015
LDB19_I_B02Ax	954.8	1015373	4219	1406	0.00415512328966793
LDB19_I_B02Ax	955.3	988342	3797	1524	0.0038417875593671
LDB19_I_B02Ax	955.8	985953	3763	1727	0.00381661194803403
LDB19_I_B02Ax	956.3	1032211	4061	1359	0.00393427312826544
LDB19_I_B02Ax	956.8	1168880	4201	1535	0.00359403873793717
LDB19_I_B02Ax	957.3	1110977	3919	2018	0.00352752577236072
LDB19_I_B02Ax	957.8	1162764	4047	1599	0.00348049991227799
LDB19_I_B02Ax	958.3	1105894	4041	1500	0.00365405726046077
LDB19_I_B02Ax	958.8	1207369	4436	1371	0.00367410460265254
LDB19_I_B02Ax	959.3	1164560	4368	1756	0.00375077282407089
LDB19_I_B02Ax	959.8	1048065	4675	1554	0.00446060120316965
LDB19_I_B02Ax	960.3	945415	5062	2097	0.00535426241386058
LDB19_I_B02Ax	960.8	1061565	4921	2076	0.00463560874746247
LDB19_I_B02Ax	961.3	1116669	4479	1973	0.00401103639484932
LDB19_I_B02Ax	961.8	1131343	4089	2184	0.00361428850490081
LDB19_I_B02Ax	962.3	1174396	4057	2156	0.00345454173890238
LDB19_I_B02Ax	962.8	1179410	4316	2084	0.0036594568470676
LDB19_I_B02Ax	963.3	1137572	4602	1738	0.00404545822154554
LDB19_I_B02Ax	963.8	1158810	4523	1878	0.00390314201637887
LDB19_I_B02Ax	964.3	1222530	4936	1918	0.00403752873140127
LDB19_I_B02Ax	964.8	1259272	4723	2134	0.00375057970001715
LDB19_I_B02Ax	965.3	1200228	4085	2027	0.00340351999786707
LDB19_I_B02Ax	965.8	1133981	3943	1886	0.00347713056920707
LDB19_I_B02Ax	966.3	1027856	4300	2173	0.00418346538814776
LDB19_I_B02Ax	966.8	1055186	4158	1941	0.00394053749765444
LDB19_I_B02Ax	967.3	908956	3956	1335	0.0043522458732876
LDB19_I_B02Ax	967.8	1043026	3873	1570	0.00371323437766652
LDB19_I_B02Ax	968.3	1002297	3772	1899	0.00376335557225054
LDB19_I_B02Ax	968.8	971950	3906	1603	0.00401872524306806
LDB19_I_B02Ax	969.3	963915	3881	1447	0.00402628862503436
LDB19_I_B02Ax	969.8	936717	3826	1416	0.00408447802271123
LDB19_I_B02Ax	970.3	934853	4015	1454	0.00429479287117868
LDB19_I_B02Ax	970.8	825356	4182	1874	0.00506690446304383
LDB19_I_B02Ax	971.3	848431	4388	1574	0.0051718996594891
LDB19_I_B02Ax	971.8	994704	4822	2140	0.00484767327767859
LDB19_I_B02Ax	972.3	1051145	5417	2218	0.00515342792859215
LDB19_I_B02Ax	972.8	1090697	5067	1849	0.00464565319240816
LDB19_I_B02Ax	973.3	1105207	4694	1670	0.00424716817754502
LDB19_I_B02Ax	973.8	1149962	5171	1763	0.00449667032475856
LDB19_I_B02Ax	974.3	1146158	4779	1811	0.00416958220419872
LDB19_I_B02Ax	974.8	1203800	5058	1925	0.00420169463366008
LDB19_I_B02Ax	975.3	1226637	4871	1719	0.00397101995129774
LDB19_I_B02Ax	975.8	1218893	5035	1988	0.00413079737105718
LDB19_I_B02Ax	976.3	1173801	5015	1722	0.00427244481815913
LDB19_I_B02Ax	976.8	1184361	5055	2122	0.00426812433033509
LDB19_I_B02Ax	977.3	1154521	4937	1674	0.0042762323075977
LDB19_I_B02Ax	977.8	1154432	5185	1784	0.00449138624015966
LDB19_I_B02Ax	978.3	1124554	4884	1812	0.00434305511340496
LDB19_I_B02Ax	978.8	1092823	4812	1766	0.00440327482126566
LDB19_I_B02Ax	979.3	1052162	4579	1973	0.00435199142337397
LDB19_I_B02Ax	979.8	1136240	5036	1675	0.00443216221924945
LDB19_I_B02Ax	980.3	1140594	4824	1565	0.00422937522027996
LDB19_I_B02Ax	980.8	1126922	4598	1610	0.00408014041788163
LDB19_I_B02Ax	981.3	1125453	4780	1839	0.0042471786916024
LDB19_I_B02Ax	981.8	1046329	5079	1832	0.00485411376345299
LDB19_I_B02Ax	982.3	1066727	5020	1940	0.00470598381779031
LDB19_I_B02Ax	982.8	1001735	5201	1881	0.0051919918940638
LDB19_I_B02Ax	983.3	980862	5602	2560	0.00571130291519092
LDB19_I_B02Ax	983.8	1015048	5394	3235	0.00531403441019538
LDB19_I_B02Ax	984.3	1018272	5300	3258	0.00520489613777065
LDB19_I_B02Ax	984.8	1035342	4956	2851	0.0047868240639325
LDB19_I_B02Ax	985.3	1103934	4757	2495	0.00430913442289122
LDB19_I_B02Ax	985.8	1162594	4749	2211	0.00408483099001027
LDB19_I_B02Ax	986.3	1157830	4907	1948	0.00423810058471451
LDB19_I_B02Ax	986.8	1194996	4495	1795	0.00376151886700876
LDB19_I_B02Ax	987.3	1197709	4465	1738	0.00372795061237746
LDB19_I_B02Ax	987.8	1144136	4787	1668	0.00418394316759546
LDB19_I_B02Ax	988.3	1153404	4722	1606	0.00409396880884755
LDB19_I_B02Ax	988.8	1167248	4505	1509	0.0038595054350061
LDB19_I_B02Ax	989.3	1156650	4281	1422	0.00370120606925172
LDB19_I_B02Ax	989.8	1158511	4117	1575	0.00355369953328022
LDB19_I_B02Ax	990.3	1142195	4036	1599	0.00353354724893735
LDB19_I_B02Ax	990.8	1166901	4491	1823	0.00384865554147267
LDB19_I_B02Ax	991.3	1101859	4247	1607	0.00385439516308348
LDB19_I_B02Ax	991.8	1090827	3859	1335	0.00353768287730318
LDB19_I_B02Ax	992.3	1125780	3831	1319	0.00340297393806961
LDB19_I_B02Ax	992.8	1135863	4212	1695	0.00370819368180846
LDB19_I_B02Ax	993.3	1092778	4391	1609	0.00401819948791063
LDB19_I_B02Ax	993.8	1099294	4310	1553	0.00392069819356787
LDB19_I_B02Ax	994.3	1107079	4363	1649	0.0039410015003446
LDB19_I_B02Ax	994.8	1033595	4169	1559	0.00403349474407287
LDB19_I_B02Ax	995.3	1041579	4272	1451	0.00410146517930949
LDB19_I_B02Ax	995.8	1075513	4065	1240	0.00377959169252255
LDB19_I_B02Ax	996.3	968381	4173	1345	0.0043092543120941
LDB19_I_B02Ax	996.8	934131	4000	1610	0.00428205465828669
LDB19_I_B02Ax	997.3	891838	3852	1457	0.00431917007348868
LDB19_I_B02Ax	997.8	864917	3700	1168	0.00427786712482238
LDB19_I_B02Ax	998.3	705802	3695	1276	0.00523517927124038
LDB19_I_B02Ax	998.8	732172	3520	1380	0.00480761351157925
LDB19_I_B02Ax	999.3	934106	4145	1078	0.00443739789702668
LDB19_I_B02Ax	999.8	1102371	4111	1183	0.0037292345317502
LDB19_I_B02Ax	1000.3	1149958	4169	1515	0.00362534979538383
LDB19_I_B02Ax	1000.8	1186895	4544	1229	0.0038284768239819
LDB19_I_B02Ax	1001.3	1184332	4312	1571	0.00364087097199096
LDB19_I_B02Ax	1001.8	1173726	4308	1213	0.00367036258888361
LDB19_I_B02Ax	1002.3	1171792	3961	1315	0.00338029274820105
LDB19_I_B02Ax	1002.8	1211082	4197	1528	0.0034654961431183
LDB19_I_B02Ax	1003.3	1121879	3920	1318	0.00349413795961953
LDB19_I_B02Ax	1003.4	1082259	3915	1833	0.00361743353485626
LDB19_I_B02Ax	1006.8	1268412	4340	1635	0.00342160118321176
LDB19_I_B02Ax	1007.3	1302709	4309	1550	0.00330772259959822
LDB19_I_B02Ax	1007.8	1260761	4168	1718	0.00330593982523254
LDB19_I_B02Ax	1008.3	1270776	4215	1679	0.00331687095129275
LDB19_I_B02Ax	1008.8	1204036	4031	916	0.00334790654100044
LDB19_I_B02Ax	1009.3	1191996	3803	1428	0.00319044694780855
LDB19_I_B02Ax	1009.8	1206043	4537	1228	0.00376188908687335
LDB19_I_B02Ax	1010.3	1164168	4366	1305	0.00375031782354437
LDB19_I_B02Ax	1010.8	1183630	4740	1538	0.00400462982519875
LDB19_I_B02Ax	1011.3	1204594	4864	1156	0.00403787500186785
LDB19_I_B02Ax	1011.8	1248337	4849	1487	0.00388436776287172
LDB19_I_B02Ax	1012.3	1268154	4500	1564	0.00354846493406952
LDB19_I_B02Ax	1012.8	1263128	4550	1526	0.0036021685846565
LDB19_I_B02Ax	1013.3	1281126	4253	1236	0.00331973591980804
LDB19_I_B02Ax	1013.8	1210154	4221	1236	0.00348798582659728
LDB19_I_B02Ax	1014.3	1160143	4171	1795	0.00359524644806718
LDB19_I_B02Ax	1014.8	1135281	4054	1181	0.00357092208889253
LDB19_I_B02Ax	1015.3	1200144	4268	1431	0.00355623991787652
LDB19_I_B02Ax	1015.8	1157213	4091	1216	0.00353521780346401
LDB19_I_B02Ax	1016.3	1042988	4233	1537	0.00405853183353979
LDB19_I_B02Ax	1016.8	1032025	4564	1687	0.00442237348901432
LDB19_I_B02Bx	1017.3	945665	4311	1429	0.00455869679008951
LDB19_I_B02Bx	1017.8	847466	4626	1673	0.00545862606877444
LDB19_I_B02Bx	1018.3	817613	4525	1823	0.0055344031956439
LDB19_I_B02Bx	1018.8	789017	4063	1589	0.00514944544921085
LDB19_I_B02Bx	1019.3	804686	3834	1562	0.00476459140584029
LDB19_I_B02Bx	1019.8	856260	3780	1377	0.00441454698339289
LDB19_I_B02Bx	1020.3	870135	3595	1453	0.00413154280657599
LDB19_I_B02Bx	1020.8	876651	3650	1544	0.00416357250490788
LDB19_I_B02Bx	1021.3	900959	3990	1345	0.00442861439865743
LDB19_I_B02Bx	1021.8	913023	3996	1624	0.00437666959101797
LDB19_I_B02Bx	1022.3	920844	3521	1385	0.00382366611499885
LDB19_I_B02Bx	1022.8	956066	3438	1129	0.0035959860511722
LDB19_I_B02Bx	1023.3	1061244	3602	1598	0.00339412990791939
LDB19_I_B02Bx	1023.8	1185169	3568	1206	0.00301054111270207
LDB19_I_B02Bx	1024.3	1217172	4053	1517	0.0033298498486656
LDB19_I_B02Bx	1024.8	1200224	3717	1639	0.00309692190791052
LDB19_I_B02Bx	1028.3	1160206	3941	1403	0.00339681056639942
LDB19_I_B02Bx	1028.8	1283729	4022	1591	0.00313306001500317
LDB19_I_B02Bx	1029.3	1320342	4061	1674	0.00307571826087483
LDB19_I_B02Bx	1029.8	1297448	4065	1504	0.00313307354129029
LDB19_I_B02Bx	1030.3	1309142	4161	988	0.0031784176200901
LDB19_I_B02Bx	1030.8	1283559	4054	1200	0.00315840565178539
LDB19_I_B02Bx	1031.3	1207664	4453	1382	0.00368728388028458
LDB19_I_B02Bx	1031.8	1138270	4685	1405	0.00411589517425567
LDB19_I_B02Bx	1032.3	1144501	4240	1447	0.00370467129342832
LDB19_I_B02Bx	1032.8	1213017	4172	1415	0.00343935822828534
LDB19_I_B02Bx	1033.3	1238327	3796	1368	0.00306542617580009
LDB19_I_B02Bx	1033.8	1267904	3816	1063	0.00300969158548281
LDB19_I_B02Bx	1034.3	1295969	3992	1188	0.00308032059408828
LDB19_I_B02Bx	1034.8	1311322	3838	1675	0.00292681736446121
LDB19_I_B02Bx	1035.3	1316702	3917	1437	0.00297485687725848
LDB19_I_B02Bx	1035.8	1309514	3837	1368	0.00293009467634558
LDB19_I_B02Bx	1036.3	1308867	3906	1581	0.00298426043287821
LDB19_I_B02Bx	1036.8	1303210	3921	1147	0.00300872461076879
LDB19_I_B02Bx	1037.3	1306429	4136	1394	0.00316588195761117
LDB19_I_B02Bx	1037.8	1293957	4338	1590	0.00335250707712853
LDB19_I_B02Bx	1038.3	1265201	4084	1442	0.00322794559915776
LDB19_I_B02Bx	1038.8	1312500	4100	1270	0.00312380952380952
LDB19_I_B02Bx	1039.3	1317130	4242	1454	0.00322063881317714
LDB19_I_B02Bx	1039.8	1280310	4110	1160	0.00321016003936547
LDB19_I_B02Bx	1040.3	1269966	4304	1542	0.00338906710888323
LDB19_I_B02Bx	1040.8	1265936	4614	1404	0.0036447340149897
LDB19_I_B02Bx	1041.3	1253478	4617	1540	0.00368335144294515
LDB19_I_B02Bx	1041.8	1284926	4478	1218	0.0034850255968048
LDB19_I_B02Bx	1042.3	1273487	4428	1363	0.0034770672963289
LDB19_I_B02Bx	1042.8	1276230	4344	1419	0.00340377518158953
LDB19_I_B02Bx	1043.3	1260199	4384	1352	0.00347881564736998
LDB19_I_B02Bx	1043.8	1259236	4494	1480	0.0035688306242833
LDB19_I_B02Bx	1044.3	1255158	4402	1522	0.00350712818625225
LDB19_I_B02Bx	1044.8	1259704	4425	1815	0.00351272997466071
LDB19_I_B02Bx	1045.3	1215179	4188	1052	0.00344640583815224
LDB19_I_B02Bx	1048.3	1223001	4263	1730	0.00348568807384458
LDB19_I_B02Bx	1048.8	1256167	4300	1153	0.00342311173593957
LDB19_I_B02Bx	1049.3	1238200	4469	1222	0.00360927152317881
LDB19_I_B02Bx	1049.8	1227962	4778	1393	0.00389099988436124
LDB19_I_B02Bx	1050.3	1249484	4974	1239	0.00398084329211098
LDB19_I_B02Bx	1050.8	1237659	4610	1350	0.00372477394823615
LDB19_I_B02Bx	1051.3	1247416	4667	1636	0.00374133408582221
LDB19_I_B02Bx	1051.8	1256076	4597	1325	0.0036598103936386
LDB19_I_B02Bx	1052.3	1271157	4372	1330	0.0034393863228539
LDB19_I_B02Bx	1052.8	1276028	4674	1459	0.00366292902663578
LDB19_I_B02Bx	1053.3	1281525	4576	1449	0.00357074579114727
LDB19_I_B02Bx	1053.8	1275428	4644	1351	0.00364113066358901
LDB19_I_B02Bx	1054.3	1270302	4657	1158	0.00366605736273736
LDB19_I_B02Bx	1054.8	1234568	5156	1480	0.00417635966589123
LDB19_I_B02Bx	1055.3	1207049	5486	1452	0.00454496876266001
LDB19_I_B02Bx	1055.8	1210793	5281	1701	0.00436160433699237
LDB19_I_B02Bx	1056.3	1218118	5159	1448	0.00423522187505644
LDB19_I_B02Bx	1056.8	1202637	5459	1549	0.0045391917927022
LDB19_I_B02Bx	1057.3	1218817	5086	1181	0.00417289880269146
LDB19_I_B02Bx	1057.8	1176456	5112	1212	0.00434525388114813
LDB19_I_B02Bx	1058.3	1211459	5159	1707	0.00425850152584611
[truncated: 512 more rows]

## Sheet: Supplementary Fig 4
Depth MCD (cm)	Event-free depth (cm)	Event layers	Sections	Event free depth (cm)	min95% best (yr cal BP)	max95% best (yr cal BP)	best (yr cal BP)	accrate (mm.yr-1)	yr CE/BCE
0	0		LDB18_I_P1_01	0	-85	-69	-73	3.63636363636364	2018
0.1	0.1		LDB18_I_P1_01	0.1	-85	-69	-72	3.63636363636364	2018
0.6	0.6		LDB18_I_P1_01	0.6	-83	-67	-71	3.6231884057971	2021
1.1	1.1		LDB18_I_P1_01	1.1	-81	-66	-70	3.6231884057971	2020
1.6	1.6		LDB18_I_P1_01	1.6	-80	-65	-68	3.6231884057971	2018
2.1	2.1		LDB18_I_P1_01	2.1	-78	-64	-67	3.6231884057971	2017
2.6	2.6		LDB18_I_P1_01	2.6	-76	-62	-66	3.6231884057971	2016
3.1	3.1		LDB18_I_P1_01	3.1	-75	-61	-64	3.6231884057971	2014
3.6	3.6		LDB18_I_P1_01	3.6	-73	-59	-63	3.6101083032491	2013
4.1	4.1		LDB18_I_P1_01	4.1	-71	-58	-61	3.6101083032491	2011
4.6	4.6		LDB18_I_P1_01	4.6	-70	-57	-60	3.59712230215827	2010
5.1	5.1		LDB18_I_P1_01	5.1	-68	-55	-59	3.59712230215827	2009
5.6	5.6		LDB18_I_P1_01	5.6	-66	-54	-57	3.584229390681	2007
6.1	6.1		LDB18_I_P1_01	6.1	-65	-53	-56	3.584229390681	2006
6.6	6.6		LDB18_I_P1_01	6.6	-63	-51	-54	3.57142857142857	2004
7.1	7.1		LDB18_I_P1_01	7.1	-61	-50	-53	3.55871886120996	2003
7.6	7.6		LDB18_I_P1_01	7.6	-59	-49	-52	3.54609929078014	2002
8.1	7.9		LDB18_I_P1_01	7.9	-58	-48	-51	3.54609929078014	2001
8.6	8.4		LDB18_I_P1_01	8.4	-57	-46	-49	3.53356890459364	1999
9.1	8.7		LDB18_I_P1_01	8.7	-56	-45	-49	3.52112676056338	1999
9.6	9.2		LDB18_I_P1_01	9.2	-54	-44	-47	3.52112676056338	1997
10.1	9.7		LDB18_I_P1_01	9.7	-52	-43	-46	3.50877192982456	1996
10.6	10.2		LDB18_I_P1_01	10.2	-51	-41	-44	3.48432055749129	1994
11.1	10.5		LDB18_I_P1_01	10.5	-49	-40	-43	3.48432055749129	1993
11.6	11		LDB18_I_P1_01	11	-48	-39	-42	3.47222222222222	1992
12.1	11.5		LDB18_I_P1_01	11.5	-46	-37	-41	3.44827586206897	1991
12.6	12		LDB18_I_P1_01	12	-44	-36	-39	3.43642611683849	1989
13.1	12.5		LDB18_I_P1_01	12.5	-42	-34	-38	3.42465753424658	1988
13.6	13		LDB18_I_P1_01	13	-41	-33	-36	3.40136054421769	1986
14.1	13.5		LDB18_I_P1_01	13.5	-39	-32	-35	3.38983050847458	1985
14.6	14		LDB18_I_P1_01	14	-37	-30	-33	3.37837837837838	1983
15.1	14.5		LDB18_I_P1_01	14.5	-36	-29	-32	3.35570469798658	1982
15.6	15		LDB18_I_P1_01	15	-34	-27	-30	3.33333333333333	1980
16.1	15.5		LDB18_I_P1_01	15.5	-32	-26	-29	3.32225913621262	1979
16.6	16		LDB18_I_P1_01	16	-31	-24	-27	3.3003300330033	1977
17.1	16.5		LDB18_I_P1_01	16.5	-29	-22	-26	3.27868852459016	1976
17.6	17		LDB18_I_P1_01	17	-27	-21	-24	3.26797385620915	1974
18.1	17.5	1	LDB18_I_P1_01	17.5	-26	-19	-23	3.24675324675325	1973
18.6	17.5	1	LDB18_I_P1_01	17.5	-26	-19	-23	3.24675324675325	1973
19.1	17.8		LDB18_I_P1_01	17.8	-25	-18	-22	3.23624595469256	1972
19.6	18.3		LDB18_I_P1_01	18.3	-23	-17	-20	3.21543408360129	1970
20.1	18.8		LDB18_I_P1_01	18.8	-22	-15	-19	3.19488817891374	1969
20.6	19.3		LDB18_I_P1_01	19.3	-20	-13	-17	3.17460317460317	1967
21.1	19.8		LDB18_I_P1_01	19.8	-19	-12	-15	3.15457413249211	1965
21.6	20.3		LDB18_I_P1_01	20.3	-17	-10	-14	3.13479623824451	1964
22.1	20.8		LDB18_I_P1_01	20.8	-16	-8	-12	3.11526479750779	1962
22.6	21.3		LDB18_I_P1_01	21.3	-14	-6	-11	3.09597523219814	1961
23.1	21.8		LDB18_I_P1_01	21.8	-13	-5	-9	3.07692307692308	1959
23.6	22.3		LDB18_I_P1_01	22.3	-11	-3	-7	3.05810397553517	1957
24.1	22.8		LDB18_I_P1_01	22.8	-10	-1	-6	3.03951367781155	1956
24.6	23.3		LDB18_I_P1_01	23.3	-8	0	-4	3.02114803625378	1954
25.1	23.8		LDB18_I_P1_01	23.8	-7	2	-2	3.003003003003	1952
25.6	24.3		LDB18_I_P1_01	24.3	-5	4	-1	2.98507462686567	1951
26.1	24.8		LDB18_I_P1_01	24.8	-4	6	1	2.9673590504451	1949
26.6	25.3		LDB18_I_P1_01	25.3	-2	8	3	2.94985250737463	1947
27.1	25.8		LDB18_I_P1_01	25.8	-1	10	4	2.92397660818713	1946
27.6	26.3		LDB18_I_P1_01	26.3	0	12	6	2.90697674418605	1944
28.1	26.8		LDB18_I_P1_01	26.8	2	14	8	2.89017341040462	1942
28.6	27.3		LDB18_I_P1_01	27.3	3	16	9	2.8735632183908	1941
29.1	27.8		LDB18_I_P1_01	27.8	5	17	11	2.85714285714286	1939
29.6	28.3		LDB18_I_P1_01	28.3	6	19	13	2.84090909090909	1937
30.1	28.8		LDB18_I_P1_01	28.8	8	22	15	2.82485875706215	1935
30.6	29.3		LDB18_I_P1_01	29.3	9	24	16	2.80898876404494	1934
31.1	29.8		LDB18_I_P1_01	29.8	11	26	18	2.79329608938547	1932
31.6	30.3		LDB18_I_P1_01	30.3	12	28	20	2.77777777777778	1930
32.1	30.8		LDB18_I_P1_01	30.8	14	30	22	2.76243093922652	1928
32.6	31.3		LDB18_I_P1_01	31.3	15	32	24	2.74725274725275	1926
33.1	31.8		LDB18_I_P1_01	31.8	17	34	25	2.73224043715847	1925
33.6	32.3		LDB18_I_P1_01	32.3	18	36	27	2.71739130434783	1923
34.1	32.8		LDB18_I_P1_01	32.8	20	38	29	2.7027027027027	1921
34.6	33.3		LDB18_I_P1_01	33.3	21	40	31	2.68817204301075	1919
35.1	33.8		LDB18_I_P1_01	33.8	23	42	33	2.67379679144385	1917
35.6	34.3		LDB18_I_P1_01	34.3	24	44	35	2.65957446808511	1915
36.1	34.8		LDB18_I_P1_01	34.8	26	47	37	2.64550264550265	1913
36.6	35.3		LDB18_I_P1_01	35.3	27	49	39	2.63157894736842	1911
37.1	35.8		LDB18_I_P1_01	35.8	29	51	40	2.61780104712042	1910
37.6	36.3		LDB18_I_P1_01	36.3	31	53	42	2.60416666666667	1908
38.1	36.8		LDB18_I_P1_01	36.8	32	55	44	2.59067357512953	1906
38.6	37.3		LDB18_I_P1_01	37.3	34	57	46	2.57731958762887	1904
39.1	37.8		LDB18_I_P1_01	37.8	35	60	48	2.56410256410256	1902
39.6	38.3		LDB18_I_P1_01	38.3	37	62	50	2.55102040816327	1900
40.1	38.8		LDB18_I_P1_01	38.8	39	64	52	2.53807106598985	1898
40.6	39.3		LDB18_I_P1_01	39.3	40	66	54	2.53164556962025	1896
41.1	39.8		LDB18_I_P1_01	39.8	42	69	56	2.51889168765743	1894
41.6	40.3		LDB18_I_P1_01	40.3	43	71	58	2.5062656641604	1892
42.1	40.8		LDB18_I_P1_01	40.8	45	74	60	2.49376558603491	1890
42.6	41.3		LDB18_I_P1_01	41.3	47	76	62	2.48138957816377	1888
43.1	41.8		LDB18_I_P1_01	41.8	48	78	64	2.47524752475248	1886
43.6	42.3		LDB18_I_P1_01	42.3	50	81	66	2.46305418719212	1884
44.1	42.8		LDB18_I_P1_01	42.8	51	83	68	2.45098039215686	1882
44.6	43.3		LDB18_I_P1_01	43.3	53	85	70	2.44498777506112	1880
45.1	43.8		LDB18_I_P1_01	43.8	55	88	72	2.4330900243309	1878
45.6	44.3		LDB18_I_P1_01	44.3	56	90	74	2.42130750605327	1876
46.1	44.8		LDB18_I_P1_01	44.8	58	93	76	2.41545893719807	1874
46.6	45.3		LDB18_I_P1_01	45.3	60	95	78	2.40384615384615	1872
47.1	45.8		LDB18_I_P1_01	45.8	61	97	80	2.39234449760766	1870
47.6	46.3		LDB18_I_P1_01	46.3	63	100	83	2.38663484486873	1867
48.1	46.8		LDB18_I_P1_01	46.8	65	102	85	2.37529691211401	1865
48.6	47.3		LDB18_I_P1_01	47.3	66	105	87	2.3696682464455	1863
51.6	50.3		LDB18_I_P1_01	50.3	77	120	100	2.32018561484919	1850
52.1	50.8		LDB18_I_P1_01	50.8	78	123	102	2.3094688221709	1848
52.6	51.3		LDB18_I_P1_01	51.3	80	125	104	2.30414746543779	1846
53.1	51.8		LDB18_I_P1_01	51.8	82	128	106	2.29357798165138	1844
53.6	52.3		LDB18_I_P1_01	52.3	84	130	108	2.2883295194508	1842
54.1	52.8		LDB18_I_P1_01	52.8	85	133	110	2.27790432801822	1840
54.6	53.3		LDB18_I_P1_01	53.3	87	135	113	2.27272727272727	1837
55.1	53.8		LDB18_I_P1_01	53.8	89	138	115	2.26757369614512	1835
55.6	54.3		LDB18_I_P1_01	54.3	91	141	117	2.25733634311512	1833
56.1	54.8		LDB18_I_P1_01	54.8	92	143	119	2.25225225225225	1831
56.6	55.3		LDB18_I_P1_01	55.3	94	146	122	2.24719101123595	1828
57.1	55.8		LDB18_I_P1_01	55.8	96	149	124	2.23713646532438	1826
57.6	56.3		LDB18_I_P1_01	56.3	98	151	126	2.23214285714286	1824
58.1	56.7	1	LDB18_I_P1_01	56.7	99	153	128	2.2271714922049	1822
58.6	56.7	1	LDB18_I_P1_01	56.7	99	153	128	2.2271714922049	1822
59.1	56.7	1	LDB18_I_P1_01	56.7	99	153	128	2.2271714922049	1822
59.6	56.7	1	LDB18_I_P1_01	56.7	99	153	128	2.2271714922049	1822
60.1	56.7	1	LDB18_I_P1_01	56.7	99	153	128	2.2271714922049	1822
60.6	56.7	1	LDB18_I_P1_01	56.7	99	153	128	2.2271714922049	1822
61.1	56.7	1	LDB18_I_P1_01	56.7	99	153	128	2.2271714922049	1822
61.6	56.7	1	LDB18_I_P1_01	56.7	99	153	128	2.2271714922049	1822
62.1	56.7	1	LDB18_I_P1_01	56.7	99	153	128	2.2271714922049	1822
62.6	56.7	1	LDB18_I_P1_01	56.7	99	153	128	2.2271714922049	1822
63.1	56.7	1	LDB18_I_P1_01	56.7	99	153	128	2.2271714922049	1822
63.6	56.7	1	LDB18_I_P1_01	56.7	99	153	128	2.2271714922049	1822
64.1	56.7	1	LDB18_I_P1_01	56.7	99	153	128	2.2271714922049	1822
64.6	56.7	1	LDB18_I_P1_01	56.7	99	153	128	2.2271714922049	1822
65.1	56.7	1	LDB18_I_P1_01	56.7	99	153	128	2.2271714922049	1822
65.6	56.7	1	LDB18_I_P1_01	56.7	99	153	128	2.2271714922049	1822
66.1	56.7	1	LDB18_I_P1_01	56.7	99	153	128	2.2271714922049	1822
66.6	56.7	1	LDB18_I_P1_01	56.7	99	153	128	2.2271714922049	1822
67.1	56.7	1	LDB18_I_P1_01	56.7	99	153	128	2.2271714922049	1822
67.6	56.7	1	LDB18_I_P1_01	56.7	99	153	128	2.2271714922049	1822
68.1	56.7	1	LDB18_I_P1_01	56.7	99	153	128	2.2271714922049	1822
68.6	56.7	1	LDB18_I_P1_01	56.7	99	153	128	2.2271714922049	1822
69.1	56.7	1	LDB18_I_P1_01	56.7	99	153	128	2.2271714922049	1822
69.6	56.7	1	LDB18_I_P1_01	56.7	99	153	128	2.2271714922049	1822
70.1	56.7	1	LDB18_I_P1_01	56.7	99	153	128	2.2271714922049	1822
70.6	56.7	1	LDB18_I_P1_01	56.7	99	153	128	2.2271714922049	1822
71.1	56.7	1	LDB18_I_P1_01	56.7	99	153	128	2.2271714922049	1822
71.6	56.7	1	LDB18_I_P1_01	56.7	99	153	128	2.2271714922049	1822
72.1	56.7	1	LDB18_I_P1_01	56.7	99	153	128	2.2271714922049	1822
72.6	56.7	1	LDB18_I_P1_01	56.7	99	153	128	2.2271714922049	1822
73.1	56.7	1	LDB18_I_P1_01	56.7	99	153	128	2.2271714922049	1822
73.6	56.7	1	LDB18_I_P1_01	56.7	99	153	128	2.2271714922049	1822
74.1	56.7	1	LDB18_I_P1_01	56.7	99	153	128	2.2271714922049	1822
74.6	56.7	1	LDB18_I_P1_01	56.7	99	153	128	2.2271714922049	1822
75.1	56.7	1	LDB18_I_P1_01	56.7	99	153	128	2.2271714922049	1822
75.6	56.7	1	LDB18_I_P1_01	56.7	99	153	128	2.2271714922049	1822
76.1	56.7	1	LDB18_I_P1_01	56.7	99	153	128	2.2271714922049	1822
76.6	56.7	1	LDB18_I_P1_01	56.7	99	153	128	2.2271714922049	1822
77.1	56.7	1	LDB18_I_P1_01	56.7	99	153	128	2.2271714922049	1822
77.6	56.7	1	LDB18_I_P1_01	56.7	99	153	128	2.2271714922049	1822
78.1	56.7	1	LDB18_I_P1_01	56.7	99	153	128	2.2271714922049	1822
78.6	56.7	1	LDB18_I_P1_01	56.7	99	153	128	2.2271714922049	1822
79.1	56.7	1	LDB18_I_P1_01	56.7	99	153	128	2.2271714922049	1822
79.6	56.7	1	LDB18_I_P1_01	56.7	99	153	128	2.2271714922049	1822
80.1	56.7	1	LDB18_I_P1_01	56.7	99	153	128	2.2271714922049	1822
80.6	56.7	1	LDB18_I_P1_01	56.7	99	153	128	2.2271714922049	1822
81.1	56.7	1	LDB18_I_P1_01	56.7	99	153	128	2.2271714922049	1822
81.6	56.7	1	LDB18_I_P1_01	56.7	99	153	128	2.2271714922049	1822
82.1	56.7	1	LDB18_I_P1_01	56.7	99	153	128	2.2271714922049	1822
82.6	56.7	1	LDB18_I_P1_01	56.7	99	153	128	2.2271714922049	1822
83.1	56.7	1	LDB18_I_P1_01	56.7	99	153	128	2.2271714922049	1822
83.6	56.7	1	LDB18_I_P1_01	56.7	99	153	128	2.2271714922049	1822
84.1	56.7	1	LDB18_I_P1_01	56.7	99	153	128	2.2271714922049	1822
84.6	56.7	1	LDB18_I_P1_01	56.7	99	153	128	2.2271714922049	1822
84.7	56.7	1	LDB18_I_P1_01	56.7	99	153	128	2.2271714922049	1822
85.2	57.1		LDB18_I_A_01	57.1	101	155	130	2.22222222222222	1820
85.7	57.6		LDB18_I_A_01	57.6	102	158	132	2.21729490022173	1818
86.2	58.1		LDB18_I_A_01	58.1	104	160	134	2.21238938053097	1816
86.7	58.6		LDB18_I_A_01	58.6	106	163	136	2.2075055187638	1814
87.2	58.9	1	LDB18_I_A_01	58.9	107	165	138	2.20264317180617	1812
87.7	59.3		LDB18_I_A_01	59.3	109	167	140	2.1978021978022	1810
88.2	59.8		LDB18_I_A_01	59.8	111	169	142	2.19298245614035	1808
88.7	60.3		LDB18_I_A_01	60.3	112	172	144	2.18818380743982	1806
89.2	60.8		LDB18_I_A_01	60.8	114	175	146	2.17864923747277	1804
89.7	61.3		LDB18_I_A_01	61.3	116	177	149	2.17391304347826	1801
90.2	61.8		LDB18_I_A_01	61.8	118	180	151	2.16919739696312	1799
90.7	62.3		LDB18_I_A_01	62.3	120	183	153	2.16450216450216	1797
91.2	62.8		LDB18_I_A_01	62.8	122	186	156	2.15982721382289	1794
91.7	63.3		LDB18_I_A_01	63.3	124	188	158	2.1551724137931	1792
92.2	63.8		LDB18_I_A_01	63.8	125	191	160	2.1505376344086	1790
92.7	64.3		LDB18_I_A_01	64.3	127	194	163	2.14592274678112	1787
93.2	64.8		LDB18_I_A_01	64.8	129	197	165	2.14132762312634	1785
93.7	65.3		LDB18_I_A_01	65.3	131	199	167	2.13675213675214	1783
94.2	65.8		LDB18_I_A_01	65.8	133	202	170	2.13219616204691	1780
94.7	66.3		LDB18_I_A_01	66.3	135	205	172	2.12765957446809	1778
95.2	66.8		LDB18_I_A_01	66.8	137	207	174	2.12314225053079	1776
95.7	67.3		LDB18_I_A_01	67.3	139	210	177	2.11864406779661	1773
96.2	67.8		LDB18_I_A_01	67.8	141	213	179	2.11416490486258	1771
96.7	68.3		LDB18_I_A_01	68.3	143	216	181	2.10970464135021	1769
97.2	68.8		LDB18_I_A_01	68.8	145	218	184	2.10970464135021	1766
97.7	69.1	1	LDB18_I_A_01	69.1	146	220	185	2.10526315789474	1765
98.2	69.4		LDB18_I_A_01	69.4	147	222	187	2.10526315789474	1763
98.7	69.9		LDB18_I_A_01	69.9	149	224	189	2.10084033613445	1761
99.2	70.4		LDB18_I_A_01	70.4	151	227	191	2.09643605870021	1759
99.7	70.9	1	LDB18_I_A_01	70.9	153	230	194	2.09205020920502	1756
100.2	71		LDB18_I_A_01	71	154	230	194	2.09205020920502	1756
100.7	71.5		LDB18_I_A_01	71.5	156	233	197	2.08768267223382	1753
101.2	72		LDB18_I_A_01	72	158	236	199	2.08333333333333	1751
101.7	72.5		LDB18_I_A_01	72.5	160	239	201	2.08333333333333	1749
102.2	73		LDB18_I_A_01	73	162	242	204	2.07900207900208	1746
102.7	73.5		LDB18_I_A_01	73.5	164	244	206	2.0746887966805	1744
106.2	76.8	1	LDB18_I_A_01	76.8	177	263	222	2.05761316872428	1728
106.7	76.8	1	LDB18_I_A_01	76.8	177	263	222	2.05761316872428	1728
107.2	76.8	1	LDB18_I_A_01	76.8	177	263	222	2.05761316872428	1728
107.7	77		LDB18_I_A_01	77	178	264	223	2.05761316872428	1727
108.2	77.5		LDB18_I_A_01	77.5	180	266	226	2.05338809034908	1724
108.7	78		LDB18_I_A_01	78	182	269	228	2.04918032786885	1722
109.2	78.5		LDB18_I_A_01	78.5	185	272	230	2.04918032786885	1720
109.7	79		LDB18_I_A_01	79	187	274	233	2.04498977505112	1717
110.2	79.5		LDB18_I_A_01	79.5	189	277	235	2.04498977505112	1715
110.7	80		LDB18_I_A_01	80	191	280	238	2.04081632653061	1712
111.2	80.5		LDB18_I_A_01	80.5	193	283	240	2.04081632653061	1710
111.7	81		LDB18_I_A_01	81	195	285	243	2.03665987780041	1707
112.2	81.5		LDB18_I_A_01	81.5	198	288	245	2.03665987780041	1705
112.7	82		LDB18_I_A_01	82	200	291	248	2.03252032520325	1702
113.2	82.5		LDB18_I_A_01	82.5	202	293	250	2.03252032520325	1700
113.7	83		LDB18_I_A_01	83	204	296	252	2.03252032520325	1698
114.2	83.5		LDB18_I_A_01	83.5	207	299	255	2.02839756592292	1695
114.7	84		LDB18_I_A_01	84	209	302	257	2.02839756592292	1693
115.2	84.5		LDB18_I_A_01	84.5	211	305	260	2.02429149797571	1690
115.7	85		LDB18_I_A_01	85	213	307	262	2.02429149797571	1688
116.2	85.5		LDB18_I_A_01	85.5	216	310	265	2.02429149797571	1685
116.7	86		LDB18_I_A_01	86	218	313	267	2.02020202020202	1683
117.2	86.5		LDB18_I_A_01	86.5	220	316	270	2.02020202020202	1680
117.7	87		LDB18_I_A_01	87	223	318	272	2.02020202020202	1678
118.2	87.5		LDB18_I_A_01	87.5	225	321	275	2.02020202020202	1675
118.7	88		LDB18_I_A_01	88	227	324	277	2.01612903225806	1673
119.2	88.5		LDB18_I_A_01	88.5	230	327	280	2.01612903225806	1670
119.7	89		LDB18_I_A_01	89	232	329	282	2.01612903225806	1668
120.2	89.5		LDB18_I_A_01	89.5	234	332	285	2.01612903225806	1665
120.7	90		LDB18_I_A_01	90	236	334	287	2.01612903225806	1663
121.2	90.5		LDB18_I_A_01	90.5	239	337	290	2.01207243460765	1660
121.7	91		LDB18_I_A_01	91	241	339	292	2.01207243460765	1658
122.2	91.5		LDB18_I_A_01	91.5	243	342	295	2.01207243460765	1655
122.7	92		LDB18_I_A_01	92	245	345	297	2.01207243460765	1653
123.2	92.5		LDB18_I_A_01	92.5	247	347	300	2.01207243460765	1650
123.7	93		LDB18_I_A_01	93	250	350	302	2.01207243460765	1648
124.2	93.5		LDB18_I_A_01	93.5	252	353	305	2.01207243460765	1645
124.7	94		LDB18_I_A_01	94	255	355	307	2.01207243460765	1643
125.2	94.5		LDB18_I_A_01	94.5	257	358	309	2.01207243460765	1641
125.7	95		LDB18_I_A_01	95	260	361	312	2.01207243460765	1638
126.2	95.5		LDB18_I_A_01	95.5	262	363	314	2.00803212851406	1636
126.7	96		LDB18_I_A_01	96	264	366	317	2.00803212851406	1633
127.2	96.5		LDB18_I_A_01	96.5	267	368	319	2.00803212851406	1631
127.7	97		LDB18_I_A_01	97	270	371	322	2.00803212851406	1628
128.2	97.5		LDB18_I_A_01	97.5	272	373	324	2.00803212851406	1626
128.7	98		LDB18_I_A_01	98	275	376	327	2.00803212851406	1623
129.2	98.5		LDB18_I_A_01	98.5	277	379	329	2.00803212851406	1621
129.7	99		LDB18_I_A_01	99	279	381	332	2.00803212851406	1618
130.2	99.5		LDB18_I_A_01	99.5	282	384	334	2.00803212851406	1616
130.7	100		LDB18_I_A_01	100	284	386	337	2.00803212851406	1613
131.2	100.5		LDB18_I_A_01	100.5	286	389	339	2.00803212851406	1611
131.7	101		LDB18_I_A_01	101	289	391	342	2.00803212851406	1608
132.2	101.5		LDB18_I_A_01	101.5	291	394	344	2.01207243460765	1606
132.7	102		LDB18_I_A_01	102	293	396	347	2.01207243460765	1603
133.2	102.5		LDB18_I_A_01	102.5	296	399	349	2.01207243460765	1601
133.7	103		LDB18_I_A_01	103	298	401	352	2.01207243460765	1598
134.2	103.5		LDB18_I_A_01	103.5	301	404	354	2.01207243460765	1596
134.7	104		LDB18_I_A_01	104	303	406	357	2.01207243460765	1593
135.2	104.5		LDB18_I_A_01	104.5	306	409	359	2.01207243460765	1591
135.7	105		LDB18_I_A_01	105	308	411	362	2.01207243460765	1588
136.2	105.5		LDB18_I_A_01	105.5	311	414	364	2.01207243460765	1586
136.7	106		LDB18_I_A_01	106	313	416	367	2.01207243460765	1583
137.2	106.5		LDB18_I_A_01	106.5	316	419	369	2.01207243460765	1581
137.7	107		LDB18_I_A_01	107	318	422	372	2.01612903225806	1578
138.2	107.5		LDB18_I_A_01	107.5	321	424	374	2.01612903225806	1576
138.7	108		LDB18_I_A_01	108	323	427	377	2.01612903225806	1573
139.2	108.5		LDB18_I_A_01	108.5	326	430	379	2.01612903225806	1571
139.7	109		LDB18_I_A_01	109	328	432	382	2.01612903225806	1568
140.2	109.5		LDB18_I_A_01	109.5	331	435	384	2.01612903225806	1566
140.7	110		LDB18_I_A_01	110	334	438	387	2.01612903225806	1563
141.2	110.5		LDB18_I_A_01	110.5	336	440	389	2.02020202020202	1561
141.7	111		LDB18_I_A_01	111	339	442	391	2.02020202020202	1559
142.2	111.5		LDB18_I_A_01	111.5	342	445	394	2.02020202020202	1556
142.7	112		LDB18_I_A_01	112	345	447	396	2.02020202020202	1554
143.2	112.5		LDB18_I_A_01	112.5	347	449	399	2.02020202020202	1551
143.7	113		LDB18_I_A_01	113	350	452	401	2.02429149797571	1549
144.2	113.5		LDB18_I_A_01	113.5	352	454	404	2.02429149797571	1546
144.7	113.8	1	LDB18_I_A_01	113.8	354	456	405	2.02429149797571	1545
145.2	113.8	1	LDB18_I_A_01	113.8	354	456	405	2.02429149797571	1545
145.7	114.3		LDB18_I_A_01	114.3	356	458	408	2.02429149797571	1542
146.2	114.8		LDB18_I_A_01	114.8	359	460	410	2.02429149797571	1540
146.7	115.3		LDB18_I_A_01	115.3	362	463	413	2.02839756592292	1537
147.2	115.8		LDB18_I_A_01	115.8	365	465	415	2.02839756592292	1535
147.7	116.3		LDB18_I_A_01	116.3	367	468	418	2.02839756592292	1532
148.2	116.8		LDB18_I_A_01	116.8	370	470	420	2.02839756592292	1530
148.7	117.3		LDB18_I_A_01	117.3	372	473	423	2.03252032520325	1527
149.2	117.8		LDB18_I_A_01	117.8	375	475	425	2.03252032520325	1525
149.7	118.2	1	LDB18_I_A_01	118.2	377	477	427	2.03252032520325	1523
150.2	118.2	1	LDB18_I_A_01	118.2	377	477	427	2.03252032520325	1523
150.3	118.2	1	LDB18_I_A_01	118.2	377	477	427	2.03252032520325	1523
150.8	118.6		LDB18_I_B_01	118.6	378	479	429	2.03252032520325	1521
151.3	119.1		LDB18_I_B_01	119.1	381	482	431	2.03665987780041	1519
151.8	119.6		LDB18_I_B_01	119.6	384	484	434	2.03665987780041	1516
152.3	120.1		LDB18_I_B_01	120.1	386	487	436	2.03665987780041	1514
152.8	120.6		LDB18_I_B_01	120.6	389	489	439	2.03665987780041	1511
153.3	121.1		LDB18_I_B_01	121.1	391	491	441	2.04081632653061	1509
153.8	121.6		LDB18_I_B_01	121.6	394	494	444	2.04081632653061	1506
154.3	122.1		LDB18_I_B_01	122.1	396	496	446	2.04081632653061	1504
154.8	122.6		LDB18_I_B_01	122.6	399	499	449	2.04498977505112	1501
155.3	123.1		LDB18_I_B_01	123.1	401	501	451	2.04498977505112	1499
155.8	123.6		LDB18_I_B_01	123.6	404	504	454	2.04498977505112	1496
156.3	124.1		LDB18_I_B_01	124.1	406	506	456	2.04498977505112	1494
156.8	124.6		LDB18_I_B_01	124.6	409	509	458	2.04918032786885	1492
159.3	127.1		LDB18_I_B_01	127.1	421	521	471	2.05338809034908	1479
159.8	127.6		LDB18_I_B_01	127.6	424	523	473	2.05338809034908	1477
160.3	128.1		LDB18_I_B_01	128.1	427	525	475	2.05761316872428	1475
160.8	128.6		LDB18_I_B_01	128.6	429	528	478	2.05761316872428	1472
161.3	129.1		LDB18_I_B_01	129.1	432	530	480	2.05761316872428	1470
161.8	129.6		LDB18_I_B_01	129.6	434	532	483	2.06185567010309	1467
162.3	130.1		LDB18_I_B_01	130.1	437	534	485	2.06185567010309	1465
162.8	130.6		LDB18_I_B_01	130.6	439	536	488	2.06185567010309	1462
163.3	131.1		LDB18_I_B_01	131.1	441	538	490	2.06611570247934	1460
163.8	131.6		LDB18_I_B_01	131.6	444	541	492	2.06611570247934	1458
164.3	132.1		LDB18_I_B_01	132.1	446	543	495	2.06611570247934	1455
164.8	132.6		LDB18_I_B_01	132.6	448	545	497	2.06611570247934	1453
165.3	133.1		LDB18_I_B_01	133.1	451	547	500	2.0703933747412	1450
165.8	133.6		LDB18_I_B_01	133.6	453	550	502	2.0703933747412	1448
166.3	134.1		LDB18_I_B_01	134.1	456	552	505	2.0703933747412	1445
166.8	134.6		LDB18_I_B_01	134.6	458	554	507	2.0746887966805	1443
167.3	135.1		LDB18_I_B_01	135.1	461	557	509	2.0746887966805	1441
167.8	135.6		LDB18_I_B_01	135.6	463	559	512	2.0746887966805	1438
168.3	136.1		LDB18_I_B_01	136.1	466	561	514	2.07900207900208	1436
168.8	136.6		LDB18_I_B_01	136.6	469	563	517	2.07900207900208	1433
169.3	137.1		LDB18_I_B_01	137.1	471	566	519	2.07900207900208	1431
169.8	137.6		LDB18_I_B_01	137.6	474	568	521	2.08333333333333	1429
170.3	138.1		LDB18_I_B_01	138.1	477	570	524	2.08333333333333	1426
170.8	138.6		LDB18_I_B_01	138.6	479	572	526	2.08333333333333	1424
171.3	139.1		LDB18_I_B_01	139.1	482	574	529	2.08768267223382	1421
171.8	139.6		LDB18_I_B_01	139.6	484	577	531	2.08768267223382	1419
172.3	140.1		LDB18_I_B_01	140.1	487	579	533	2.08768267223382	1417
172.8	140.6		LDB18_I_B_01	140.6	489	582	536	2.09205020920502	1414
173.3	141.1		LDB18_I_B_01	141.1	492	585	538	2.09205020920502	1412
173.8	141.6		LDB18_I_B_01	141.6	494	587	541	2.09205020920502	1409
174.3	142.1		LDB18_I_B_01	142.1	497	589	543	2.09643605870021	1407
174.8	142.6		LDB18_I_B_01	142.6	499	592	545	2.09643605870021	1405
175.3	143.1		LDB18_I_B_01	143.1	502	594	548	2.09643605870021	1402
175.8	143.6		LDB18_I_B_01	143.6	504	596	550	2.10084033613445	1400
176.3	144.1		LDB18_I_B_01	144.1	506	598	552	2.10084033613445	1398
176.8	144.6		LDB18_I_B_01	144.6	509	600	555	2.10526315789474	1395
177.3	145.1		LDB18_I_B_01	145.1	511	603	557	2.10526315789474	1393
177.8	145.6		LDB18_I_B_01	145.6	513	605	560	2.10526315789474	1390
178.3	146.1		LDB18_I_B_01	146.1	516	607	562	2.10970464135021	1388
178.8	146.6		LDB18_I_B_01	146.6	518	610	564	2.10970464135021	1386
179.3	147.1		LDB18_I_B_01	147.1	521	612	567	2.10970464135021	1383
179.8	147.6		LDB18_I_B_01	147.6	523	615	569	2.11416490486258	1381
180.3	148.1		LDB18_I_B_01	148.1	526	618	571	2.11416490486258	1379
180.8	148.6		LDB18_I_B_01	148.6	528	620	574	2.11416490486258	1376
181.3	149.1		LDB18_I_B_01	149.1	531	622	576	2.11864406779661	1374
181.8	149.6		LDB18_I_B_01	149.6	533	624	579	2.11864406779661	1371
182.3	150.1		LDB18_I_B_01	150.1	535	627	581	2.12314225053079	1369
182.8	150.6		LDB18_I_B_01	150.6	537	629	583	2.12314225053079	1367
183.3	151.1		LDB18_I_B_01	151.1	540	631	586	2.12314225053079	1364
183.8	151.6		LDB18_I_B_01	151.6	542	634	588	2.12765957446809	1362
184.3	152.1		LDB18_I_B_01	152.1	544	637	590	2.12765957446809	1360
184.8	152.6		LDB18_I_B_01	152.6	547	639	593	2.12765957446809	1357
185.3	153.1		LDB18_I_B_01	153.1	549	641	595	2.13219616204691	1355
185.8	153.6		LDB18_I_B_01	153.6	551	644	597	2.13219616204691	1353
186.3	154.1		LDB18_I_B_01	154.1	554	646	600	2.13219616204691	1350
186.8	154.6		LDB18_I_B_01	154.6	557	648	602	2.13675213675214	1348
187.3	155.1		LDB18_I_B_01	155.1	559	651	604	2.13675213675214	1346
187.8	155.6		LDB18_I_B_01	155.6	562	653	607	2.13675213675214	1343
188.3	156.1		LDB18_I_B_01	156.1	565	655	609	2.13675213675214	1341
188.8	156.6		LDB18_I_B_01	156.6	567	657	611	2.13675213675214	1339
189.3	156.9	1	LDB18_I_B_01	156.9	569	659	613	2.14132762312634	1337
189.8	156.9	1	LDB18_I_B_01	156.9	569	659	613	2.14132762312634	1337
190.3	157.4		LDB18_I_B_01	157.4	572	662	615	2.14132762312634	1335
190.8	157.9		LDB18_I_B_01	157.9	574	664	617	2.14132762312634	1333
191.3	158.4		LDB18_I_B_01	158.4	577	667	620	2.14132762312634	1330
191.8	158.6	1	LDB18_I_B_01	158.6	578	668	621	2.14132762312634	1329
192.3	158.7		LDB18_I_B_01	158.7	578	668	621	2.14132762312634	1329
192.8	159.2		LDB18_I_B_01	159.2	581	671	624	2.14132762312634	1326
193.3	159.7		LDB18_I_B_01	159.7	584	673	626	2.14132762312634	1324
193.8	160.2		LDB18_I_B_01	160.2	586	676	628	2.14592274678112	1322
194.3	160.7		LDB18_I_B_01	160.7	589	679	631	2.14592274678112	1319
194.8	161.2		LDB18_I_B_01	161.2	591	681	633	2.14592274678112	1317
195.3	161.7		LDB18_I_B_01	161.7	594	684	635	2.14592274678112	1315
195.8	162.2		LDB18_I_B_01	162.2	596	686	638	2.14592274678112	1312
196.3	162.7		LDB18_I_B_01	162.7	598	688	640	2.14592274678112	1310
196.8	163.2		LDB18_I_B_01	163.2	601	690	642	2.14592274678112	1308
197.3	163.7		LDB18_I_B_01	163.7	603	693	645	2.14592274678112	1305
197.8	164.2		LDB18_I_B_01	164.2	606	696	647	2.14592274678112	1303
198.3	164.7		LDB18_I_B_01	164.7	609	698	649	2.14592274678112	1301
198.8	165.2		LDB18_I_B_01	165.2	611	701	651	2.14592274678112	1299
199.3	165.7		LDB18_I_B_01	165.7	614	704	654	2.14592274678112	1296
199.8	166.2		LDB18_I_B_01	166.2	616	706	656	2.14132762312634	1294
200.3	166.7		LDB18_I_B_01	166.7	619	709	658	2.14132762312634	1292
200.8	167.2		LDB18_I_B_01	167.2	621	712	661	2.14132762312634	1289
201.3	167.7		LDB18_I_B_01	167.7	624	715	663	2.14132762312634	1287
201.8	168.2		LDB18_I_B_01	168.2	626	718	665	2.14132762312634	1285
202.3	168.7		LDB18_I_B_01	168.7	629	721	668	2.14132762312634	1282
202.8	169.2		LDB18_I_B_01	169.2	631	723	670	2.14132762312634	1280
203.3	169.7		LDB18_I_B_01	169.7	633	725	673	2.13675213675214	1277
203.8	170.2		LDB18_I_B_01	170.2	636	728	675	2.13675213675214	1275
204.3	170.7		LDB18_I_B_01	170.7	638	730	677	2.13675213675214	1273
204.8	171.2		LDB18_I_B_01	171.2	640	733	680	2.13675213675214	1270
205.3	171.7		LDB18_I_B_01	171.7	643	735	682	2.13219616204691	1268
205.8	171.9	1	LDB18_I_B_01	171.9	644	736	683	2.13219616204691	1267
206.3	172.2		LDB18_I_B_01	172.2	645	738	684	2.13219616204691	1266
206.8	172.7		LDB18_I_B_01	172.7	647	740	687	2.13219616204691	1263
207.3	173.2		LDB18_I_B_01	173.2	650	742	689	2.13219616204691	1261
207.8	173.7		LDB18_I_B_01	173.7	652	745	691	2.12765957446809	1259
208.3	174.2		LDB18_I_B_01	174.2	654	747	694	2.12765957446809	1256
208.8	174.7		LDB18_I_B_01	174.7	657	749	696	2.12765957446809	1254
209.3	175.2		LDB18_I_B_01	175.2	659	752	698	2.12314225053079	1252
209.8	175.7		LDB18_I_B_01	175.7	661	754	701	2.12314225053079	1249
210.3	176.2		LDB18_I_B_01	176.2	664	756	703	2.11864406779661	1247
210.8	176.7		LDB18_I_B_01	176.7	666	759	705	2.11864406779661	1245
213.8	179.7		LDB18_I_B_01	179.7	681	773	720	2.10526315789474	1230
214.3	180.2		LDB18_I_B_01	180.2	683	776	722	2.10526315789474	1228
214.8	180.7		LDB18_I_B_01	180.7	685	779	724	2.10084033613445	1226
215.3	181.2		LDB18_I_B_01	181.2	688	781	727	2.10084033613445	1223
215.8	181.7		LDB18_I_B_01	181.7	690	784	729	2.09643605870021	1221
216.3	182.2		LDB18_I_B_01	182.2	693	786	731	2.09205020920502	1219
216.8	182.7		LDB18_I_B_01	182.7	695	788	734	2.09205020920502	1216
217.3	183.2		LDB18_I_B_01	183.2	698	791	736	2.08768267223382	1214
217.8	183.7		LDB18_I_B_01	183.7	700	793	739	2.08768267223382	1211
218.3	184.2		LDB18_I_B_01	184.2	703	796	741	2.08333333333333	1209
218.8	184.7		LDB18_I_B_01	184.7	705	798	743	2.07900207900208	1207
219.3	185.2		LDB18_I_B_01	185.2	707	801	746	2.07900207900208	1204
219.8	185.7		LDB18_I_B_01	185.7	710	803	748	2.0746887966805	1202
220.3	186.2		LDB18_I_B_01	186.2	712	805	751	2.0703933747412	1199
220.8	186.7		LDB18_I_B_01	186.7	714	808	753	2.06611570247934	1197
221.3	187.2		LDB18_I_B_01	187.2	717	810	756	2.06611570247934	1194
221.8	187.7		LDB18_I_B_01	187.7	719	813	758	2.06185567010309	1192
222.3	188.2		LDB18_I_B_01	188.2	721	815	760	2.05761316872428	1190
222.8	188.7		LDB18_I_B_01	188.7	723	818	763	2.05338809034908	1187
223.3	189.2		LDB18_I_B_01	189.2	726	820	765	2.05338809034908	1185
223.8	189.7		LDB18_I_B_01	189.7	728	823	768	2.04918032786885	1182
224.3	190.2		LDB18_I_B_01	190.2	731	825	770	2.04498977505112	1180
224.8	190.7		LDB18_I_B_01	190.7	733	828	773	2.04081632653061	1177
225.3	191.2		LDB18_I_B_01	191.2	736	830	775	2.03665987780041	1175
225.8	191.7		LDB18_I_B_01	191.7	738	833	777	2.03252032520325	1173
226.3	192.2		LDB18_I_B_01	192.2	740	835	780	2.03252032520325	1170
226.8	192.7		LDB18_I_B_01	192.7	743	838	782	2.02839756592292	1168
227.3	193.2		LDB18_I_B_01	193.2	745	841	785	2.02429149797571	1165
227.8	193.7		LDB18_I_B_01	193.7	748	843	787	2.02020202020202	1163
228.3	194.2		LDB18_I_B_01	194.2	750	846	790	2.01612903225806	1160
228.8	194.7		LDB18_I_B_01	194.7	753	848	792	2.01207243460765	1158
229.3	195.2		LDB18_I_B_01	195.2	755	851	795	2.00803212851406	1155
229.8	195.7		LDB18_I_B_01	195.7	757	853	797	2.00400801603206	1153
230.3	196.2		LDB18_I_B_01	196.2	760	855	800	2	1150
230.8	196.7		LDB18_I_B_01	196.7	763	858	802	1.99600798403194	1148
231.3	197.2		LDB18_I_B_01	197.2	766	860	805	1.99203187250996	1145
231.8	197.7		LDB18_I_B_01	197.7	768	863	807	1.98807157057654	1143
232.3	198.2		LDB18_I_B_01	198.2	771	865	810	1.98807157057654	1140
232.8	198.7		LDB18_I_B_01	198.7	774	868	812	1.98412698412698	1138
233.3	199.2		LDB18_I_B_01	199.2	776	870	815	1.98019801980198	1135
233.8	199.7		LDB18_I_B_01	199.7	779	872	817	1.97628458498024	1133
234.3	200.2		LDB18_I_B_01	200.2	781	875	820	1.9723865877712	1130
234.8	200.7		LDB18_I_B_01	200.7	784	877	822	1.96850393700787	1128
235.3	201.2		LDB18_I_B_01	201.2	786	880	825	1.96463654223969	1125
235.8	201.7		LDB18_I_B_01	201.7	789	882	828	1.96078431372549	1122
236.3	202.2		LDB18_I_B_01	202.2	792	885	830	1.95694716242661	1120
236.8	202.7		LDB18_I_B_01	202.7	794	887	833	1.953125	1117
237.3	203.2		LDB18_I_B_01	203.2	796	890	835	1.953125	1115
237.8	203.7		LDB18_I_B_01	203.7	799	892	838	1.94931773879142	1112
238.3	204.2		LDB18_I_B_01	204.2	801	895	840	1.94552529182879	1110
238.8	204.7		LDB18_I_B_01	204.7	803	897	843	1.94174757281553	1107
239.3	205.2		LDB18_I_B_01	205.2	806	900	845	1.93798449612403	1105
239.8	205.7		LDB18_I_B_01	205.7	809	902	848	1.93423597678917	1102
240.3	206.2		LDB18_I_B_01	206.2	811	905	851	1.93050193050193	1099
240.8	206.7		LDB18_I_B_01	206.7	814	907	853	1.92678227360308	1097
241.3	207.2		LDB18_I_B_01	207.2	816	910	856	1.92307692307692	1094
241.8	207.7		LDB18_I_B_01	207.7	818	912	858	1.92307692307692	1092
242.3	208.2		LDB18_I_B_01	208.2	821	915	861	1.91938579654511	1089
242.8	208.7		LDB18_I_B_01	208.7	824	917	864	1.91570881226054	1086
243.3	209.2		LDB18_I_B_01	209.2	826	920	866	1.91204588910134	1084
243.8	209.7		LDB18_I_B_01	209.7	828	923	869	1.90839694656489	1081
244.3	210.2	1	LDB18_I_B_01	210.2	831	925	871	1.9047619047619	1079
244.8	210.2	1	LDB18_I_B_01	210.2	831	925	871	1.9047619047619	1079
245.3	210.4		LDB18_I_B_01	210.4	832	926	873	1.9047619047619	1077
245.8	210.9		LDB18_I_B_01	210.9	834	929	875	1.90114068441065	1075
246.3	211.4		LDB18_I_B_01	211.4	837	931	878	1.89753320683112	1072
246.8	211.9		LDB18_I_B_01	211.9	839	934	880	1.89393939393939	1070
247.3	212.4		LDB18_I_B_01	212.4	842	936	883	1.89035916824197	1067
247.8	212.9		LDB18_I_B_01	212.9	844	939	886	1.88679245283019	1064
248.3	213.4		LDB18_I_B_01	213.4	847	941	888	1.88323917137476	1062
248.8	213.9		LDB18_I_B_01	213.9	849	944	891	1.88323917137476	1059
249.3	214	1	LDB18_I_B_01	214	850	945	892	1.8796992481203	1058
249.8	214	1	LDB18_I_B_01	214	850	945	892	1.8796992481203	1058
250.3	214	1	LDB18_I_B_01	214	850	945	892	1.8796992481203	1058
250.8	214	1	LDB18_I_B_01	214	850	945	892	1.8796992481203	1058
251.3	214	1	LDB18_I_B_01	214	850	945	892	1.8796992481203	1058
251.8	214	1	LDB18_I_B_01	214	850	945	892	1.8796992481203	1058
252.3	214	1	LDB18_I_B_01	214	850	945	892	1.8796992481203	1058
252.8	214.3		LDB18_I_B_01	214.3	852	946	893	1.8796992481203	1057
253.3	214.8		LDB18_I_B_01	214.8	854	948	896	1.87617260787992	1054
253.7	215.2		LDB18_I_A_02	215.2	856	950	898	1.87265917602996	1052
254.2	215.7		LDB18_I_A_02	215.7	859	953	901	1.86915887850467	1049
254.7	216.2		LDB18_I_A_02	216.2	861	955	903	1.86915887850467	1047
255.2	216.7		LDB18_I_A_02	216.7	864	958	906	1.86567164179104	1044
255.7	217.2		LDB18_I_A_02	217.2	866	960	909	1.86219739292365	1041
256.2	217.7		LDB18_I_A_02	217.7	869	963	911	1.85873605947955	1039
256.7	218.2		LDB18_I_A_02	218.2	871	965	914	1.85528756957328	1036
257.2	218.7		LDB18_I_A_02	218.7	874	968	917	1.85185185185185	1033
257.7	219.2		LDB18_I_A_02	219.2	876	970	919	1.84842883548983	1031
258.2	219.7		LDB18_I_A_02	219.7	879	973	922	1.84842883548983	1028
258.7	220.2		LDB18_I_A_02	220.2	881	975	925	1.8450184501845	1025
259.2	220.7		LDB18_I_A_02	220.7	884	978	928	1.84162062615101	1022
259.7	221.2		LDB18_I_A_02	221.2	886	981	930	1.83823529411765	1020
260.2	221.7		LDB18_I_A_02	221.7	889	983	933	1.8348623853211	1017
260.7	222.2		LDB18_I_A_02	222.2	891	986	936	1.83150183150183	1014
261.2	222.7		LDB18_I_A_02	222.7	894	988	938	1.82815356489945	1012
261.7	223.2		LDB18_I_A_02	223.2	897	991	941	1.82815356489945	1009
262.2	223.7		LDB18_I_A_02	223.7	899	993	944	1.82481751824818	1006
262.7	224.2		LDB18_I_A_02	224.2	902	996	947	1.82149362477231	1003
263.2	224.7		LDB18_I_A_02	224.7	905	998	949	1.81818181818182	1001
263.7	225.2		LDB18_I_A_02	225.2	907	1001	952	1.81488203266788	998
264.2	225.7		LDB18_I_A_02	225.7	910	1003	955	1.81159420289855	995
264.7	226.2		LDB18_I_A_02	226.2	912	1006	958	1.80831826401447	992
267.7	229.2		LDB18_I_A_02	229.2	928	1022	974	1.7921146953405	976
268.2	229.7		LDB18_I_A_02	229.7	931	1024	977	1.7921146953405	973
268.7	230.2		LDB18_I_A_02	230.2	934	1027	980	1.78890876565295	970
269.2	230.7		LDB18_I_A_02	230.7	937	1029	983	1.78571428571429	967
269.7	231.2		LDB18_I_A_02	231.2	939	1032	986	1.7825311942959	964
270.2	231.7		LDB18_I_A_02	231.7	942	1034	988	1.77935943060498	962
270.7	232.2		LDB18_I_A_02	232.2	945	1037	991	1.77619893428064	959
271.2	232.7		LDB18_I_A_02	232.7	947	1040	994	1.77619893428064	956
271.7	233.2		LDB18_I_A_02	233.2	950	1042	997	1.77304964539007	953
272.2	233.7		LDB18_I_A_02	233.7	953	1045	1000	1.76991150442478	950
272.7	234.2		LDB18_I_A_02	234.2	955	1047	1002	1.76678445229682	948
273.2	234.7		LDB18_I_A_02	234.7	958	1050	1005	1.7636684303351	945
273.7	235.2		LDB18_I_A_02	235.2	961	1053	1008	1.76056338028169	942
274.2	235.7		LDB18_I_A_02	235.7	963	1055	1011	1.76056338028169	939
274.7	236.2		LDB18_I_A_02	236.2	966	1058	1014	1.75746924428822	936
275.2	236.7		LDB18_I_A_02	236.7	969	1061	1017	1.75438596491228	933
275.7	237.2		LDB18_I_A_02	237.2	972	1063	1019	1.75131348511384	931
276.2	237.7		LDB18_I_A_02	237.7	974	1066	1022	1.74825174825175	928
276.7	238.2		LDB18_I_A_02	238.2	977	1069	1025	1.74520069808028	925
277.2	238.7		LDB18_I_A_02	238.7	980	1071	1028	1.74520069808028	922
277.7	239.2		LDB18_I_A_02	239.2	982	1074	1031	1.74216027874564	919
278.2	239.7		LDB18_I_A_02	239.7	985	1077	1034	1.73913043478261	916
278.7	240.2		LDB18_I_A_02	240.2	988	1079	1037	1.73611111111111	913
279.2	240.7		LDB18_I_A_02	240.7	990	1082	1040	1.73310225303293	910
279.7	241.2		LDB18_I_A_02	241.2	993	1085	1042	1.73310225303293	908
280.2	241.7		LDB18_I_A_02	241.7	996	1087	1045	1.73010380622837	905
280.7	242.2		LDB18_I_A_02	242.2	999	1090	1048	1.72711571675302	902
281.2	242.7		LDB18_I_A_02	242.7	1001	1092	1051	1.72413793103448	899
281.7	243.2		LDB18_I_A_02	243.2	1004	1095	1054	1.72117039586919	896
282.2	243.7		LDB18_I_A_02	243.7	1007	1098	1057	1.72117039586919	893
282.7	244.2		LDB18_I_A_02	244.2	1010	1100	1060	1.71821305841924	890
283.2	244.7		LDB18_I_A_02	244.7	1012	1103	1063	1.71526586620926	887
283.7	245.2		LDB18_I_A_02	245.2	1015	1106	1066	1.71232876712329	884
284.2	245.7		LDB18_I_A_02	245.7	1018	1108	1069	1.70940170940171	881
284.7	246.2		LDB18_I_A_02	246.2	1020	1111	1072	1.70940170940171	878
285.2	246.7		LDB18_I_A_02	246.7	1023	1114	1074	1.70648464163823	876
285.7	247.2		LDB18_I_A_02	247.2	1026	1116	1077	1.70357751277683	873
286.2	247.7		LDB18_I_A_02	247.7	1029	1119	1080	1.70068027210884	870
286.7	248.2		LDB18_I_A_02	248.2	1032	1122	1083	1.69779286926995	867
287.2	248.7		LDB18_I_A_02	248.7	1035	1124	1086	1.69779286926995	864
287.7	249.2		LDB18_I_A_02	249.2	1038	1127	1089	1.69491525423729	861
288.2	249.7		LDB18_I_A_02	249.7	1041	1130	1092	1.69204737732657	858
288.7	250.2		LDB18_I_A_02	250.2	1043	1133	1095	1.68918918918919	855
289.2	250.7		LDB18_I_A_02	250.7	1046	1135	1098	1.68634064080944	852
289.7	251.2		LDB18_I_A_02	251.2	1049	1138	1101	1.68634064080944	849
290.2	251.7		LDB18_I_A_02	251.7	1052	1141	1104	1.68350168350168	846
290.7	252.2		LDB18_I_A_02	252.2	1055	1144	1107	1.68067226890756	843
291.2	252.7		LDB18_I_A_02	252.7	1057	1146	1110	1.67785234899329	840
294.7	256.2		LDB18_I_A_02	256.2	1077	1166	1131	1.66389351081531	819
295.2	256.7		LDB18_I_A_02	256.7	1079	1168	1134	1.66112956810631	816
295.7	257.2		LDB18_I_A_02	257.2	1082	1171	1137	1.65837479270315	813
296.2	257.7		LDB18_I_A_02	257.7	1085	1174	1140	1.65562913907285	810
296.7	258.2		LDB18_I_A_02	258.2	1088	1177	1143	1.65562913907285	807
297.2	258.7		LDB18_I_A_02	258.7	1091	1179	1146	1.65289256198347	804
297.7	259.2		LDB18_I_A_02	259.2	1093	1182	1149	1.65016501650165	801
298.2	259.7		LDB18_I_A_02	259.7	1096	1185	1152	1.64744645799012	798
298.7	260.2		LDB18_I_A_02	260.2	1099	1188	1155	1.64744645799012	795
299.2	260.7		LDB18_I_A_02	260.7	1102	1191	1158	1.64473684210526	792
299.7	261.2		LDB18_I_A_02	261.2	1105	1194	1161	1.64203612479475	789
300.2	261.7		LDB18_I_A_02	261.7	1108	1197	1164	1.63934426229508	786
300.7	262.2		LDB18_I_A_02	262.2	1111	1200	1167	1.6366612111293	783
301.2	262.7		LDB18_I_A_02	262.7	1114	1202	1170	1.6366612111293	780
301.7	263.2		LDB18_I_A_02	263.2	1116	1205	1173	1.63398692810458	777
302.2	263.7		LDB18_I_A_02	263.7	1119	1208	1176	1.63132137030995	774
302.7	264.2		LDB18_I_A_02	264.2	1122	1210	1179	1.62866449511401	771
303.2	264.7		LDB18_I_A_02	264.7	1126	1214	1182	1.62866449511401	768
303.7	265.2		LDB18_I_A_02	265.2	1129	1217	1186	1.6260162601626	764
304.2	265.7		LDB18_I_A_02	265.7	1132	1219	1189	1.62337662337662	761
304.7	266.2		LDB18_I_A_02	266.2	1135	1222	1192	1.62074554294976	758
305.2	266.7		LDB18_I_A_02	266.7	1137	1225	1195	1.62074554294976	755
305.7	267.2		LDB18_I_A_02	267.2	1140	1228	1198	1.61812297734628	752
306.2	267.7		LDB18_I_A_02	267.7	1143	1231	1201	1.61550888529887	749
306.7	268.2		LDB18_I_A_02	268.2	1146	1234	1204	1.61290322580645	746
307.2	268.7		LDB18_I_A_02	268.7	1149	1237	1207	1.61290322580645	743
307.7	269.2		LDB18_I_A_02	269.2	1152	1241	1210	1.61030595813205	740
308.2	269.7		LDB18_I_A_02	269.7	1155	1244	1213	1.60771704180064	737
308.7	270.2		LDB18_I_A_02	270.2	1158	1247	1217	1.60513643659711	733
309.2	270.7		LDB18_I_A_02	270.7	1161	1250	1220	1.60513643659711	730
309.7	271.2		LDB18_I_A_02	271.2	1164	1253	1223	1.6025641025641	727
310.2	271.7		LDB18_I_A_02	271.7	1167	1256	1226	1.6	724
310.7	272.2		LDB18_I_A_02	272.2	1170	1259	1229	1.59744408945687	721
311.2	272.7		LDB18_I_A_02	272.7	1173	1262	1232	1.59744408945687	718
311.7	273.2		LDB18_I_A_02	273.2	1176	1265	1235	1.59489633173844	715
312.2	273.7		LDB18_I_A_02	273.7	1178	1269	1238	1.59235668789809	712
312.7	274.2		LDB18_I_A_02	274.2	1181	1272	1242	1.58982511923688	708
313.2	274.7		LDB18_I_A_02	274.7	1185	1275	1245	1.58982511923688	705
313.7	275.2		LDB18_I_A_02	275.2	1188	1278	1248	1.58730158730159	702
314.2	275.7		LDB18_I_A_02	275.7	1191	1281	1251	1.58478605388273	699
314.7	276.2		LDB18_I_A_02	276.2	1194	1284	1254	1.58227848101266	696
315.2	276.7		LDB18_I_A_02	276.7	1197	1287	1257	1.58227848101266	693
315.7	277.2		LDB18_I_A_02	277.2	1200	1290	1260	1.57977883096367	690
316.2	277.7		LDB18_I_A_02	277.7	1203	1294	1264	1.57728706624606	686
316.7	278.2		LDB18_I_A_02	278.2	1206	1297	1267	1.57728706624606	683
317.2	278.7		LDB18_I_A_02	278.7	1209	1300	1270	1.5748031496063	680
317.7	279.2		LDB18_I_A_02	279.2	1212	1303	1273	1.57232704402516	677
318.2	279.7		LDB18_I_A_02	279.7	1215	1306	1276	1.56985871271586	674
318.7	280.2		LDB18_I_A_02	280.2	1218	1309	1280	1.56985871271586	670
319.2	280.7		LDB18_I_A_02	280.7	1221	1312	1283	1.56739811912226	667
319.7	281.2		LDB18_I_A_02	281.2	1224	1316	1286	1.56494522691706	664
320.2	281.7		LDB18_I_A_02	281.7	1227	1319	1289	1.5625	661
320.7	282.2		LDB18_I_A_02	282.2	1230	1322	1292	1.5625	658
321.2	282.7		LDB18_I_A_02	282.7	1233	1325	1295	1.5600624024961	655
321.7	283.2		LDB18_I_A_02	283.2	1236	1328	1299	1.55763239875389	651
322.2	283.7		LDB18_I_A_02	283.7	1239	1331	1302	1.55763239875389	648
322.7	284.2		LDB18_I_A_02	284.2	1242	1335	1305	1.5552099533437	645
323.2	284.7		LDB18_I_A_02	284.7	1245	1338	1308	1.5527950310559	642
323.7	285.2		LDB18_I_A_02	285.2	1248	1341	1312	1.5527950310559	638
324.2	285.7		LDB18_I_A_02	285.7	1252	1345	1315	1.55038759689922	635
324.7	286.2		LDB18_I_A_02	286.2	1255	1348	1318	1.54798761609907	632
325.2	286.7		LDB18_I_A_02	286.7	1258	1351	1321	1.54559505409583	629
325.7	287.2		LDB18_I_A_02	287.2	1261	1355	1324	1.54559505409583	626
326.2	287.7		LDB18_I_A_02	287.7	1264	1358	1328	1.54320987654321	622
326.7	288.2		LDB18_I_A_02	288.2	1267	1362	1331	1.54083204930663	619
327.2	288.7		LDB18_I_A_02	288.7	1270	1365	1334	1.54083204930663	616
330.2	291.7		LDB18_I_A_02	291.7	1288	1385	1354	1.53139356814701	596
330.7	292.2		LDB18_I_A_02	292.2	1291	1389	1357	1.52905198776758	593
331.2	292.7		LDB18_I_A_02	292.7	1294	1392	1360	1.52671755725191	590
331.7	293.2		LDB18_I_A_02	293.2	1298	1396	1364	1.52671755725191	586
332.2	293.7		LDB18_I_A_02	293.7	1301	1399	1367	1.52439024390244	583
332.7	294.2		LDB18_I_A_02	294.2	1304	1402	1370	1.5220700152207	580
333.2	294.7		LDB18_I_A_02	294.7	1307	1406	1373	1.5220700152207	577
333.7	295.2		LDB18_I_A_02	295.2	1310	1409	1377	1.51975683890578	573
334.2	295.7		LDB18_I_A_02	295.7	1313	1413	1380	1.51745068285281	570
334.7	296.2		LDB18_I_A_02	296.2	1317	1416	1383	1.51745068285281	567
335.2	296.7		LDB18_I_A_02	296.7	1320	1419	1387	1.51515151515152	563
335.7	297.2		LDB18_I_A_02	297.2	1323	1423	1390	1.51515151515152	560
336.2	297.7		LDB18_I_A_02	297.7	1326	1427	1393	1.51285930408472	557
336.7	298.2		LDB18_I_A_02	298.2	1329	1430	1396	1.51057401812689	554
337.2	298.7		LDB18_I_A_02	298.7	1332	1434	1400	1.51057401812689	550
337.7	299.2		LDB18_I_A_02	299.2	1336	1437	1403	1.50829562594268	547
338.2	299.7		LDB18_I_A_02	299.7	1339	1441	1406	1.50602409638554	544
338.7	300.2		LDB18_I_A_02	300.2	1342	1444	1410	1.50602409638554	540
339.2	300.7		LDB18_I_A_02	300.7	1345	1447	1413	1.50375939849624	537
339.7	301.2		LDB18_I_A_02	301.2	1348	1451	1416	1.5015015015015	534
340.2	301.7		LDB18_I_A_02	301.7	1351	1454	1420	1.5015015015015	530
340.7	302.2		LDB18_I_A_02	302.2	1354	1458	1423	1.49925037481259	527
341.2	302.7		LDB18_I_A_02	302.7	1358	1461	1426	1.49925037481259	524
341.7	303.2		LDB18_I_A_02	303.2	1361	1465	1430	1.49700598802395	520
342.2	303.7		LDB18_I_A_02	303.7	1364	1468	1433	1.49476831091181	517
342.7	304.2		LDB18_I_A_02	304.2	1367	1472	1436	1.49476831091181	514
343.2	304.7		LDB18_I_A_02	304.7	1370	1475	1440	1.49253731343284	510
343.7	305.2		LDB18_I_A_02	305.2	1374	1479	1443	1.49253731343284	507
344.2	305.7		LDB18_I_A_02	305.7	1377	1482	1446	1.4903129657228	504
344.7	306.2		LDB18_I_A_02	306.2	1380	1486	1450	1.48809523809524	500
345.2	306.7		LDB18_I_A_02	306.7	1383	1489	1453	1.48809523809524	497
345.7	307.2		LDB18_I_A_02	307.2	1387	1493	1457	1.48588410104012	493
346.2	307.7		LDB18_I_A_02	307.7	1390	1496	1460	1.48588410104012	490
346.7	308.2		LDB18_I_A_02	308.2	1393	1500	1463	1.48367952522255	487
347.2	308.7		LDB18_I_A_02	308.7	1397	1503	1467	1.48148148148148	483
347.7	309.2		LDB18_I_A_02	309.2	1400	1507	1470	1.48148148148148	480
348.2	309.7		LDB18_I_A_02	309.7	1403	1510	1473	1.4792899408284	477
348.7	310.2		LDB18_I_A_02	310.2	1407	1514	1477	1.4792899408284	473
349.2	310.7		LDB18_I_A_02	310.7	1410	1517	1480	1.47710487444609	470
349.7	311.2		LDB18_I_A_02	311.2	1414	1521	1484	1.47710487444609	466
350.2	311.7		LDB18_I_A_02	311.7	1417	1524	1487	1.47492625368732	463
350.7	312.2		LDB18_I_A_02	312.2	1420	1528	1490	1.47275405007364	460
351.2	312.7		LDB18_I_A_02	312.7	1423	1531	1494	1.47275405007364	456
351.7	313.2		LDB18_I_A_02	313.2	1427	1535	1497	1.47058823529412	453
352.2	313.7		LDB18_I_A_02	313.7	1430	1538	1500	1.47058823529412	450
352.7	314.2		LDB18_I_A_02	314.2	1433	1542	1504	1.46842878120411	446
353.2	314.7		LDB18_I_A_02	314.7	1437	1546	1507	1.46842878120411	443
353.7	315.2		LDB18_I_A_02	315.2	1440	1549	1511	1.46627565982405	439
354	315.5		LDB18_I_A_02	315.5	1442	1551	1513	1.46627565982405	437
357.2	316.1	1	LDB18_I_A_02	316.1	1446	1555	1517	1.46412884333821	433
357.7	316.2		LDB18_I_B_02	316.2	1447	1556	1518	1.46412884333821	432
358.2	316.7		LDB18_I_B_02	316.7	1450	1560	1521	1.46198830409357	429
358.7	317.2		LDB18_I_B_02	317.2	1454	1563	1524	1.46198830409357	426
359.2	317.7		LDB18_I_B_02	317.7	1457	1567	1528	1.45985401459854	422
359.7	318.2		LDB18_I_B_02	318.2	1460	1570	1531	1.45985401459854	419
360.2	318.7		LDB18_I_B_02	318.7	1464	1574	1535	1.45772594752187	415
360.7	319.2		LDB18_I_B_02	319.2	1467	1578	1538	1.45772594752187	412
361.2	319.7		LDB18_I_B_02	319.7	1470	1581	1542	1.45560407569141	408
361.7	320.2		LDB18_I_B_02	320.2	1474	1585	1545	1.45560407569141	405
362.2	320.7		LDB18_I_B_02	320.7	1477	1589	1548	1.45348837209302	402
362.7	321.2		LDB18_I_B_02	321.2	1481	1592	1552	1.45137880986938	398
363.2	321.7		LDB18_I_B_02	321.7	1484	1596	1555	1.45137880986938	395
363.7	322.2		LDB18_I_B_02	322.2	1487	1599	1559	1.44927536231884	391
364.2	322.7		LDB18_I_B_02	322.7	1491	1603	1562	1.44927536231884	388
364.7	323.2		LDB18_I_B_02	323.2	1494	1606	1566	1.44717800289436	384
365.2	323.7		LDB18_I_B_02	323.7	1498	1610	1569	1.44717800289436	381
365.7	324.2		LDB18_I_B_02	324.2	1501	1614	1573	1.44508670520231	377
366.2	324.7		LDB18_I_B_02	324.7	1504	1617	1576	1.44508670520231	374
366.7	325.2		LDB18_I_B_02	325.2	1508	1621	1579	1.44300144300144	371
367.2	325.7		LDB18_I_B_02	325.7	1511	1624	1583	1.44300144300144	367
367.7	326.2		LDB18_I_B_02	326.2	1515	1628	1586	1.44092219020173	364
368.2	326.7		LDB18_I_B_02	326.7	1518	1632	1590	1.44092219020173	360
368.7	327.2		LDB18_I_B_02	327.2	1522	1635	1593	1.43884892086331	357
369.2	327.7		LDB18_I_B_02	327.7	1525	1639	1597	1.43884892086331	353
369.7	328.2		LDB18_I_B_02	328.2	1529	1642	1600	1.4367816091954	350
370.2	328.7		LDB18_I_B_02	328.7	1532	1646	1604	1.4367816091954	346
370.7	329.2		LDB18_I_B_02	329.2	1535	1650	1607	1.43472022955524	343
371.2	329.7		LDB18_I_B_02	329.7	1539	1654	1611	1.43472022955524	339
371.7	330.2		LDB18_I_B_02	330.2	1542	1657	1614	1.43266475644699	336
372.2	330.7		LDB18_I_B_02	330.7	1545	1661	1618	1.43266475644699	332
372.7	331.2		LDB18_I_B_02	331.2	1549	1664	1621	1.43061516452074	329
373.2	331.7		LDB18_I_B_02	331.7	1552	1668	1625	1.43061516452074	325
373.7	332.2		LDB18_I_B_02	332.2	1556	1671	1628	1.42857142857143	322
374.2	332.7		LDB18_I_B_02	332.7	1559	1675	1632	1.42857142857143	318
374.7	333.2		LDB18_I_B_02	333.2	1563	1679	1635	1.42857142857143	315
375.2	333.7		LDB18_I_B_02	333.7	1566	1682	1639	1.4265335235378	311
375.7	334.2		LDB18_I_B_02	334.2	1570	1686	1642	1.4265335235378	308
376.2	334.7		LDB18_I_B_02	334.7	1573	1689	1646	1.42450142450142	304
376.7	335.2		LDB18_I_B_02	335.2	1577	1693	1649	1.42450142450142	301
377.2	335.7		LDB18_I_B_02	335.7	1580	1697	1653	1.42247510668563	297
377.7	336.2		LDB18_I_B_02	336.2	1584	1700	1656	1.42247510668563	294
378.2	336.7		LDB18_I_B_02	336.7	1588	1704	1660	1.42045454545455	290
378.7	337.2		LDB18_I_B_02	337.2	1591	1708	1663	1.42045454545455	287
379.2	337.7		LDB18_I_B_02	337.7	1595	1711	1667	1.41843971631206	283
379.7	338.2		LDB18_I_B_02	338.2	1598	1715	1670	1.41843971631206	280
380.2	338.7		LDB18_I_B_02	338.7	1602	1719	1674	1.41643059490085	276
380.7	339.2		LDB18_I_B_02	339.2	1605	1722	1677	1.41643059490085	273
381.2	339.7		LDB18_I_B_02	339.7	1609	1726	1681	1.41643059490085	269
381.7	340.2		LDB18_I_B_02	340.2	1613	1729	1684	1.41442715700141	266
382.2	340.7		LDB18_I_B_02	340.7	1616	1733	1688	1.41442715700141	262
382.7	341.2		LDB18_I_B_02	341.2	1620	1737	1691	1.41242937853107	259
383.2	341.7		LDB18_I_B_02	341.7	1623	1740	1695	1.41242937853107	255
383.7	342.2		LDB18_I_B_02	342.2	1627	1744	1699	1.41043723554302	251
384.2	342.7		LDB18_I_B_02	342.7	1630	1748	1702	1.41043723554302	248
384.7	343.2		LDB18_I_B_02	343.2	1634	1751	1706	1.41043723554302	244
385.2	343.7		LDB18_I_B_02	343.7	1638	1755	1709	1.40845070422535	241
385.7	344.2		LDB18_I_B_02	344.2	1641	1758	1713	1.40845070422535	237
386.2	344.7		LDB18_I_B_02	344.7	1645	1762	1716	1.40646976090014	234
386.7	345.2		LDB18_I_B_02	345.2	1648	1766	1720	1.40646976090014	230
387.2	345.7		LDB18_I_B_02	345.7	1652	1769	1723	1.40449438202247	227
387.7	346.2		LDB18_I_B_02	346.2	1656	1773	1727	1.40449438202247	223
388.2	346.7		LDB18_I_B_02	346.7	1659	1777	1731	1.40449438202247	219
388.7	347.2		LDB18_I_B_02	347.2	1663	1780	1734	1.40252454417952	216
389.2	347.7		LDB18_I_B_02	347.7	1667	1784	1738	1.40252454417952	212
389.7	348.2		LDB18_I_B_02	348.2	1670	1788	1741	1.40056022408964	209
390.2	348.7		LDB18_I_B_02	348.7	1674	1791	1745	1.40056022408964	205
390.7	349.2		LDB18_I_B_02	349.2	1678	1795	1748	1.40056022408964	202
393.2	351.7		LDB18_I_B_02	351.7	1695	1814	1766	1.39664804469274	184
393.7	352.2		LDB18_I_B_02	352.2	1699	1818	1770	1.39470013947001	180
394.2	352.7		LDB18_I_B_02	352.7	1702	1821	1773	1.39470013947001	177
394.7	353.2		LDB18_I_B_02	353.2	1706	1825	1777	1.39470013947001	173
395.2	353.7		LDB18_I_B_02	353.7	1710	1829	1781	1.39275766016713	169
395.7	354.2		LDB18_I_B_02	354.2	1713	1832	1784	1.39275766016713	166
396.2	354.7		LDB18_I_B_02	354.7	1717	1836	1788	1.39082058414465	162
396.7	355.2		LDB18_I_B_02	355.2	1721	1840	1791	1.39082058414465	159
397.2	355.7		LDB18_I_B_02	355.7	1724	1844	1795	1.39082058414465	155
397.7	356.2		LDB18_I_B_02	356.2	1728	1847	1799	1.38888888888889	151
398.2	356.7		LDB18_I_B_02	356.7	1732	1851	1802	1.38888888888889	148
398.7	357.2		LDB18_I_B_02	357.2	1736	1855	1806	1.38888888888889	144
399.2	357.7		LDB18_I_B_02	357.7	1739	1858	1809	1.3869625520111	141
399.7	358.2		LDB18_I_B_02	358.2	1743	1862	1813	1.3869625520111	137
400.2	358.7		LDB18_I_B_02	358.7	1747	1866	1817	1.3869625520111	133
400.7	359.2		LDB18_I_B_02	359.2	1750	1869	1820	1.38504155124654	130
401.2	359.7		LDB18_I_B_02	359.7	1754	1873	1824	1.38504155124654	126
401.7	360.2		LDB18_I_B_02	360.2	1758	1877	1827	1.38504155124654	123
402.2	360.7		LDB18_I_B_02	360.7	1762	1880	1831	1.38312586445367	119
402.7	361.2		LDB18_I_B_02	361.2	1765	1884	1835	1.38312586445367	115
403.2	361.7		LDB18_I_B_02	361.7	1769	1888	1838	1.38312586445367	112
403.7	362.2		LDB18_I_B_02	362.2	1773	1891	1842	1.38121546961326	108
404.2	362.7		LDB18_I_B_02	362.7	1777	1895	1845	1.38121546961326	105
404.7	363.2		LDB18_I_B_02	363.2	1780	1899	1849	1.38121546961326	101
405.2	363.7		LDB18_I_B_02	363.7	1784	1902	1853	1.37931034482759	97
405.7	364.2		LDB18_I_B_02	364.2	1787	1906	1856	1.37931034482759	94
406.2	364.7		LDB18_I_B_02	364.7	1791	1910	1860	1.37931034482759	90
406.7	365.2		LDB18_I_B_02	365.2	1795	1914	1864	1.37741046831956	86
407.2	365.7		LDB18_I_B_02	365.7	1799	1917	1867	1.37741046831956	83
407.7	366.2		LDB18_I_B_02	366.2	1802	1921	1871	1.37741046831956	79
408.2	366.7		LDB18_I_B_02	366.7	1806	1925	1875	1.37551581843191	75
408.7	367.2		LDB18_I_B_02	367.2	1810	1928	1878	1.37551581843191	72
409.2	367.7		LDB18_I_B_02	367.7	1813	1932	1882	1.37551581843191	68
409.7	368.2		LDB18_I_B_02	368.2	1817	1936	1885	1.37362637362637	65
410.2	368.7		LDB18_I_B_02	368.7	1820	1939	1889	1.37362637362637	61
410.7	369.2		LDB18_I_B_02	369.2	1824	1943	1893	1.37362637362637	57
411.2	369.7		LDB18_I_B_02	369.7	1827	1946	1896	1.37174211248285	54
411.7	370.2		LDB18_I_B_02	370.2	1831	1950	1900	1.37174211248285	50
412.2	370.7		LDB18_I_B_02	370.7	1835	1954	1904	1.37174211248285	46
412.7	371.2		LDB18_I_B_02	371.2	1838	1957	1907	1.37174211248285	43
413.2	371.7		LDB18_I_B_02	371.7	1842	1961	1911	1.36986301369863	39
413.7	372.2		LDB18_I_B_02	372.2	1846	1965	1915	1.36986301369863	35
414.2	372.7		LDB18_I_B_02	372.7	1849	1969	1918	1.36986301369863	32
414.7	373.2		LDB18_I_B_02	373.2	1853	1972	1922	1.36798905608755	28
415.2	373.7		LDB18_I_B_02	373.7	1857	1976	1926	1.36798905608755	24
415.7	374.2		LDB18_I_B_02	374.2	1860	1980	1929	1.36798905608755	21
416.2	374.7		LDB18_I_B_02	374.7	1864	1983	1933	1.36798905608755	17
416.7	375.2		LDB18_I_B_02	375.2	1867	1987	1936	1.36612021857923	14
417.2	375.7		LDB18_I_B_02	375.7	1871	1990	1940	1.36612021857923	10
417.7	376.2		LDB18_I_B_02	376.2	1874	1994	1944	1.36612021857923	6
418.2	376.7		LDB18_I_B_02	376.7	1878	1998	1947	1.36425648021828	3
418.7	377.2		LDB18_I_B_02	377.2	1882	2001	1951	1.36425648021828	-1
419.2	377.7		LDB18_I_B_02	377.7	1885	2005	1955	1.36425648021828	-5
419.7	378.2		LDB18_I_B_02	378.2	1889	2009	1958	1.36425648021828	-8
420.2	378.7		LDB18_I_B_02	378.7	1893	2012	1962	1.36239782016349	-12
420.7	379.2		LDB18_I_B_02	379.2	1897	2016	1966	1.36239782016349	-16
421.2	379.7		LDB18_I_B_02	379.7	1900	2020	1969	1.36239782016349	-19
421.7	380.2		LDB18_I_B_02	380.2	1904	2024	1973	1.36239782016349	-23
422.2	380.7		LDB18_I_B_02	380.7	1907	2027	1977	1.36054421768707	-27
422.7	381.2		LDB18_I_B_02	381.2	1911	2031	1980	1.36054421768707	-30
423.2	381.7		LDB18_I_B_02	381.7	1915	2035	1984	1.36054421768707	-34
423.7	382.2		LDB18_I_B_02	382.2	1918	2038	1988	1.36054421768707	-38
424.2	382.7		LDB18_I_B_02	382.7	1922	2042	1992	1.35869565217391	-42
424.7	383.2		LDB18_I_B_02	383.2	1925	2046	1995	1.35869565217391	-45
425.2	383.7		LDB18_I_B_02	383.7	1929	2050	1999	1.35869565217391	-49
425.7	384.2		LDB18_I_B_02	384.2	1932	2053	2003	1.35869565217391	-53
426.2	384.7		LDB18_I_B_02	384.7	1936	2057	2006	1.35869565217391	-56
426.7	385.2		LDB18_I_B_02	385.2	1939	2061	2010	1.35685210312076	-60
428.7	387.2		LDB18_I_B_02	387.2	1954	2075	2025	1.3550135501355	-75
429.2	387.7		LDB18_I_B_02	387.7	1958	2079	2028	1.3550135501355	-78
429.7	388.2		LDB18_I_B_02	388.2	1961	2083	2032	1.3550135501355	-82
430.2	388.7		LDB18_I_B_02	388.7	1965	2086	2036	1.3550135501355	-86
430.7	389.2		LDB18_I_B_02	389.2	1968	2090	2039	1.3550135501355	-89
431.2	389.7		LDB18_I_B_02	389.7	1972	2094	2043	1.3531799729364	-93
431.7	390.2		LDB18_I_B_02	390.2	1975	2098	2047	1.3531799729364	-97
432.2	390.7		LDB18_I_B_02	390.7	1979	2101	2051	1.3531799729364	-101
432.7	391.2		LDB18_I_B_02	391.2	1982	2105	2054	1.3531799729364	-104
433.2	391.7		LDB18_I_B_02	391.7	1986	2109	2058	1.3531799729364	-108
433.7	392.2		LDB18_I_B_02	392.2	1990	2112	2062	1.35135135135135	-112
434.2	392.7		LDB18_I_B_02	392.7	1994	2116	2065	1.35135135135135	-115
434.7	393.2		LDB18_I_B_02	393.2	1998	2120	2069	1.35135135135135	-119
435.2	393.7		LDB18_I_B_02	393.7	2001	2124	2073	1.35135135135135	-123
435.7	394.2		LDB18_I_B_02	394.2	2005	2127	2076	1.35135135135135	-126
436.2	394.7		LDB18_I_B_02	394.7	2009	2131	2080	1.34952766531714	-130
436.7	395.2		LDB18_I_B_02	395.2	2013	2134	2084	1.34952766531714	-134
437.2	395.7		LDB18_I_B_02	395.7	2017	2138	2088	1.34952766531714	-138
437.7	396.2		LDB18_I_B_02	396.2	2020	2142	2091	1.34952766531714	-141
438.2	396.7		LDB18_I_B_02	396.7	2024	2145	2095	1.34952766531714	-145
438.7	397.2		LDB18_I_B_02	397.2	2028	2149	2099	1.34952766531714	-149
439.2	397.7	1	LDB18_I_B_02	397.7	2032	2153	2102	1.34770889487871	-152
439.7	397.7	1	LDB18_I_B_02	397.7	2032	2153	2102	1.34770889487871	-152
440.2	397.7	1	LDB18_I_B_02	397.7	2032	2153	2102	1.34770889487871	-152
440.7	398.2		LDB18_I_B_02	398.2	2035	2156	2106	1.34770889487871	-156
441.2	398.7		LDB18_I_B_02	398.7	2039	2160	2110	1.34770889487871	-160
441.7	399.2		LDB18_I_B_02	399.2	2042	2164	2113	1.34770889487871	-163
442.2	399.7		LDB18_I_B_02	399.7	2046	2167	2117	1.34770889487871	-167
442.7	400.2		LDB18_I_B_02	400.2	2050	2171	2121	1.34770889487871	-171
443.2	400.7		LDB18_I_B_02	400.7	2053	2175	2125	1.34589502018843	-175
443.7	401.2		LDB18_I_B_02	401.2	2057	2178	2128	1.34589502018843	-178
444.2	401.7		LDB18_I_B_02	401.7	2060	2182	2132	1.34589502018843	-182
447.2	404.7		LDB18_I_B_02	404.7	2081	2204	2154	1.34408602150538	-204
447.7	405.2		LDB18_I_B_02	405.2	2085	2207	2158	1.34408602150538	-208
448.2	405.7		LDB18_I_B_02	405.7	2089	2211	2162	1.34408602150538	-212
448.7	406.2		LDB18_I_B_02	406.2	2093	2215	2165	1.34408602150538	-215
449.2	406.7		LDB18_I_B_02	406.7	2097	2218	2169	1.34408602150538	-219
449.7	407.2		LDB18_I_B_02	407.2	2100	2222	2173	1.34408602150538	-223
450.2	407.7		LDB18_I_B_02	407.7	2103	2226	2177	1.34228187919463	-227
450.7	408.2		LDB18_I_B_02	408.2	2107	2230	2180	1.34228187919463	-230
451.2	408.7		LDB18_I_B_02	408.7	2110	2233	2184	1.34228187919463	-234
451.7	409.2		LDB18_I_B_02	409.2	2114	2237	2188	1.34228187919463	-238
452.2	409.7		LDB18_I_B_02	409.7	2118	2241	2192	1.34228187919463	-242
452.7	410.2		LDB18_I_B_02	410.2	2122	2244	2195	1.34228187919463	-245
453.2	410.7		LDB18_I_B_02	410.7	2126	2248	2199	1.34228187919463	-249
453.7	411.2		LDB18_I_B_02	411.2	2130	2251	2203	1.34228187919463	-253
454.2	411.7		LDB18_I_B_02	411.7	2134	2255	2206	1.34228187919463	-256
454.7	412.2		LDB18_I_B_02	412.2	2137	2259	2210	1.34228187919463	-260
455.2	412.7		LDB18_I_B_02	412.7	2141	2262	2214	1.34048257372654	-264
455.7	413.2		LDB18_I_B_02	413.2	2145	2266	2218	1.34048257372654	-268
456.2	413.7		LDB18_I_B_02	413.7	2149	2270	2221	1.34048257372654	-271
456.7	414.2		LDB18_I_B_02	414.2	2153	2273	2225	1.34048257372654	-275
457.2	414.7		LDB18_I_B_02	414.7	2156	2277	2229	1.34048257372654	-279
457.7	415.2		LDB18_I_B_02	415.2	2159	2280	2233	1.34048257372654	-283
458.2	415.7		LDB18_I_B_02	415.7	2163	2284	2236	1.34048257372654	-286
458.7	416.2		LDB18_I_B_02	416.2	2166	2288	2240	1.34048257372654	-290
459.2	416.7		LDB18_I_B_02	416.7	2169	2292	2244	1.34048257372654	-294
459.7	417.2		LDB18_I_B_02	417.2	2173	2296	2247	1.34048257372654	-297
460.2	417.7		LDB18_I_B_02	417.7	2176	2299	2251	1.34048257372654	-301
460.7	418.2		LDB18_I_B_02	418.2	2179	2303	2255	1.34048257372654	-305
461.2	418.7		LDB18_I_B_02	418.7	2183	2306	2259	1.33868808567604	-309
461.7	419.2		LDB18_I_B_02	419.2	2186	2310	2262	1.33868808567604	-312
462.2	419.7		LDB18_I_B_02	419.7	2189	2313	2266	1.33868808567604	-316
462.7	420.2		LDB18_I_B_02	420.2	2193	2317	2270	1.33868808567604	-320
463.2	420.7		LDB18_I_B_02	420.7	2196	2320	2274	1.33868808567604	-324
463.7	421.2		LDB18_I_B_02	421.2	2199	2324	2277	1.33868808567604	-327
464.2	421.7		LDB18_I_B_02	421.7	2203	2327	2281	1.33868808567604	-331
464.7	422.2		LDB18_I_B_02	422.2	2206	2331	2285	1.33868808567604	-335
465.2	422.7		LDB18_I_B_02	422.7	2210	2334	2289	1.33868808567604	-339
465.7	423.2		LDB18_I_B_02	423.2	2213	2338	2292	1.33868808567604	-342
466.2	423.7		LDB18_I_B_02	423.7	2217	2341	2296	1.33868808567604	-346
466.7	424.2		LDB18_I_B_02	424.2	2220	2345	2300	1.34048257372654	-350
467.2	424.7		LDB18_I_B_02	424.7	2223	2348	2303	1.34048257372654	-353
467.7	425.2		LDB18_I_B_02	425.2	2226	2352	2307	1.34048257372654	-357
468.2	425.5	1	LDB18_I_B_02	425.5	2228	2354	2309	1.34048257372654	-359
468.4	425.6		LDB18_I_E_03	425.6	2229	2355	2310	1.34048257372654	-360
468.9	426.1		LDB18_I_E_03	426.1	2232	2359	2314	1.34048257372654	-364
469.4	426.6		LDB18_I_E_03	426.6	2236	2362	2318	1.34048257372654	-368
469.9	427.1		LDB18_I_E_03	427.1	2240	2366	2321	1.34048257372654	-371
470.4	427.6		LDB18_I_E_03	427.6	2243	2369	2325	1.34048257372654	-375
470.9	428.1		LDB18_I_E_03	428.1	2247	2373	2329	1.34048257372654	-379
471.4	428.6		LDB18_I_E_03	428.6	2251	2376	2333	1.34048257372654	-383
471.9	429.1		LDB18_I_E_03	429.1	2255	2380	2336	1.34228187919463	-386
472.4	429.6		LDB18_I_E_03	429.6	2258	2384	2340	1.34228187919463	-390
472.9	430.1		LDB18_I_E_03	430.1	2261	2387	2344	1.34228187919463	-394
473.4	430.6		LDB18_I_E_03	430.6	2265	2391	2347	1.34228187919463	-397
473.9	431.1		LDB18_I_E_03	431.1	2268	2394	2351	1.34228187919463	-401
474.4	431.6		LDB18_I_E_03	431.6	2271	2398	2355	1.34228187919463	-405
474.9	432.1		LDB18_I_E_03	432.1	2275	2401	2359	1.34408602150538	-409
475.4	432.6		LDB18_I_E_03	432.6	2278	2405	2362	1.34408602150538	-412
475.9	433.1		LDB18_I_E_03	433.1	2282	2408	2366	1.34408602150538	-416
476.4	433.6		LDB18_I_E_03	433.6	2286	2412	2370	1.34408602150538	-420
476.9	434.1		LDB18_I_E_03	434.1	2290	2415	2374	1.34589502018843	-424
477.4	434.6		LDB18_I_E_03	434.6	2293	2419	2377	1.34589502018843	-427
477.9	435.1		LDB18_I_E_03	435.1	2297	2422	2381	1.34589502018843	-431
478.4	435.6		LDB18_I_E_03	435.6	2301	2426	2385	1.34589502018843	-435
478.9	436.1		LDB18_I_E_03	436.1	2305	2429	2388	1.34770889487871	-438
479.4	436.6		LDB18_I_E_03	436.6	2309	2433	2392	1.34770889487871	-442
479.9	437.1		LDB18_I_E_03	437.1	2312	2436	2396	1.34770889487871	-446
480.4	437.6		LDB18_I_E_03	437.6	2315	2440	2400	1.34952766531714	-450
484.4	441.6		LDB18_I_E_03	441.6	2341	2468	2429	1.3531799729364	-479
484.9	442.1		LDB18_I_E_03	442.1	2345	2471	2433	1.3550135501355	-483
485.4	442.6		LDB18_I_E_03	442.6	2348	2475	2436	1.3550135501355	-486
485.9	443.1		LDB18_I_E_03	443.1	2351	2478	2440	1.35685210312076	-490
486.4	443.6		LDB18_I_E_03	443.6	2355	2482	2444	1.35685210312076	-494
486.9	444.1		LDB18_I_E_03	444.1	2358	2485	2448	1.35685210312076	-498
487.4	444.6		LDB18_I_E_03	444.6	2362	2489	2451	1.35869565217391	-501
487.9	445.1		LDB18_I_E_03	445.1	2365	2492	2455	1.35869565217391	-505
488.4	445.6		LDB18_I_E_03	445.6	2369	2496	2459	1.36054421768707	-509
488.9	446.1		LDB18_I_E_03	446.1	2372	2499	2462	1.36054421768707	-512
489.4	446.6		LDB18_I_E_03	446.6	2376	2503	2466	1.36239782016349	-516
489.9	447.1		LDB18_I_E_03	447.1	2379	2506	2470	1.36239782016349	-520
490.4	447.6		LDB18_I_E_03	447.6	2383	2510	2473	1.36425648021828	-523
490.9	448.1		LDB18_I_E_03	448.1	2387	2513	2477	1.36425648021828	-527
491.4	448.6		LDB18_I_E_03	448.6	2390	2517	2481	1.36612021857923	-531
491.9	449.1		LDB18_I_E_03	449.1	2394	2520	2484	1.36612021857923	-534
492.4	449.6		LDB18_I_E_03	449.6	2397	2524	2488	1.36798905608755	-538
492.9	450.1		LDB18_I_E_03	450.1	2401	2527	2492	1.36798905608755	-542
493.4	450.6		LDB18_I_E_03	450.6	2404	2530	2495	1.36986301369863	-545
493.9	451.1		LDB18_I_E_03	451.1	2408	2534	2499	1.36986301369863	-549
494.4	451.6		LDB18_I_E_03	451.6	2412	2537	2503	1.37174211248285	-553
494.9	452.1		LDB18_I_E_03	452.1	2415	2540	2506	1.37362637362637	-556
495.4	452.6		LDB18_I_E_03	452.6	2419	2544	2510	1.37362637362637	-560
495.9	453.1		LDB18_I_E_03	453.1	2422	2547	2513	1.37551581843191	-563
496.4	453.6		LDB18_I_E_03	453.6	2426	2551	2517	1.37551581843191	-567
496.9	454.1		LDB18_I_E_03	454.1	2430	2554	2521	1.37741046831956	-571
497.4	454.6		LDB18_I_E_03	454.6	2433	2558	2524	1.37931034482759	-574
497.9	455.1		LDB18_I_E_03	455.1	2437	2561	2528	1.37931034482759	-578
498.4	455.6		LDB18_I_E_03	455.6	2440	2564	2532	1.38121546961326	-582
498.9	456.1		LDB18_I_E_03	456.1	2444	2568	2535	1.38121546961326	-585
499.4	456.6		LDB18_I_E_03	456.6	2448	2571	2539	1.38312586445367	-589
499.9	457.1		LDB18_I_E_03	457.1	2451	2575	2542	1.38504155124654	-592
500.4	457.6		LDB18_I_E_03	457.6	2455	2578	2546	1.3869625520111	-596
500.9	458.1		LDB18_I_E_03	458.1	2458	2582	2550	1.3869625520111	-600
501.4	458.6		LDB18_I_E_03	458.6	2462	2585	2553	1.38888888888889	-603
501.9	459.1		LDB18_I_E_03	459.1	2465	2588	2557	1.39082058414465	-607
502.4	459.6		LDB18_I_E_03	459.6	2469	2592	2560	1.39082058414465	-610
502.9	460.1		LDB18_I_E_03	460.1	2473	2595	2564	1.39275766016713	-614
503.4	460.6		LDB18_I_E_03	460.6	2476	2598	2568	1.39470013947001	-618
503.9	461.1		LDB18_I_E_03	461.1	2480	2602	2571	1.39664804469274	-621
504.4	461.6		LDB18_I_E_03	461.6	2483	2605	2575	1.39664804469274	-625
504.9	462.1		LDB18_I_E_03	462.1	2487	2609	2578	1.3986013986014	-628
505.4	462.6		LDB18_I_E_03	462.6	2490	2612	2582	1.40056022408964	-632
505.9	463.1		LDB18_I_E_03	463.1	2494	2615	2586	1.40252454417952	-636
506.4	463.6		LDB18_I_E_03	463.6	2497	2619	2589	1.40252454417952	-639
506.9	464.1		LDB18_I_E_03	464.1	2501	2622	2593	1.40449438202247	-643
507.4	464.6		LDB18_I_E_03	464.6	2505	2625	2596	1.40646976090014	-646
507.9	465.1		LDB18_I_E_03	465.1	2508	2629	2600	1.40845070422535	-650
508.4	465.6		LDB18_I_E_03	465.6	2512	2632	2603	1.41043723554302	-653
508.9	466.1		LDB18_I_E_03	466.1	2515	2635	2607	1.41242937853107	-657
509.4	466.6		LDB18_I_E_03	466.6	2519	2638	2610	1.41242937853107	-660
509.9	467.1		LDB18_I_E_03	467.1	2522	2642	2614	1.41442715700141	-664
510.4	467.6		LDB18_I_E_03	467.6	2526	2645	2617	1.41643059490085	-667
510.9	468.1		LDB18_I_E_03	468.1	2529	2648	2621	1.41843971631206	-671
511.4	468.6		LDB18_I_E_03	468.6	2532	2652	2625	1.42045454545455	-675
511.9	469.1		LDB18_I_E_03	469.1	2535	2655	2628	1.42247510668563	-678
512.4	469.6		LDB18_I_E_03	469.6	2539	2659	2632	1.42450142450142	-682
512.9	470.1		LDB18_I_E_03	470.1	2543	2662	2635	1.4265335235378	-685
513.4	470.6		LDB18_I_E_03	470.6	2546	2665	2639	1.42857142857143	-689
513.9	471.1		LDB18_I_E_03	471.1	2550	2669	2642	1.43061516452074	-692
514.4	471.6		LDB18_I_E_03	471.6	2553	2672	2646	1.43061516452074	-696
514.9	472.1		LDB18_I_E_03	472.1	2557	2676	2649	1.43266475644699	-699
515.4	472.6		LDB18_I_E_03	472.6	2560	2679	2653	1.43472022955524	-703
515.9	473.1		LDB18_I_E_03	473.1	2564	2682	2656	1.4367816091954	-706
516.4	473.6		LDB18_I_E_03	473.6	2568	2686	2659	1.43884892086331	-709
516.9	474.1		LDB18_I_E_03	474.1	2571	2689	2663	1.44092219020173	-713
519.4	476.6		LDB18_I_E_03	476.6	2589	2706	2680	1.45137880986938	-730
519.9	477.1		LDB18_I_E_03	477.1	2592	2709	2684	1.45560407569141	-734
520.4	477.6		LDB18_I_E_03	477.6	2595	2713	2687	1.45772594752187	-737
520.9	478.1		LDB18_I_E_03	478.1	2598	2716	2691	1.45985401459854	-741
521.4	478.6		LDB18_I_E_03	478.6	2602	2720	2694	1.46198830409357	-744
521.9	479.1		LDB18_I_E_03	479.1	2605	2723	2697	1.46412884333821	-747
522.4	479.6		LDB18_I_E_03	479.6	2608	2726	2701	1.46627565982405	-751
522.9	480.1		LDB18_I_E_03	480.1	2611	2730	2704	1.46842878120411	-754
523.4	480.6		LDB18_I_E_03	480.6	2614	2733	2708	1.47058823529412	-758
523.9	481.1		LDB18_I_E_03	481.1	2617	2737	2711	1.47275405007364	-761
524.4	481.6		LDB18_I_E_03	481.6	2620	2740	2714	1.47492625368732	-764
524.9	482.1		LDB18_I_E_03	482.1	2623	2744	2718	1.4792899408284	-768
525.4	482.6		LDB18_I_E_03	482.6	2627	2747	2721	1.48148148148148	-771
525.9	483.1		LDB18_I_E_03	483.1	2630	2751	2725	1.48367952522255	-775
526.4	483.6		LDB18_I_E_03	483.6	2633	2754	2728	1.48588410104012	-778
526.9	484.1		LDB18_I_E_03	484.1	2636	2758	2731	1.48809523809524	-781
527.4	484.6		LDB18_I_E_03	484.6	2639	2761	2735	1.4903129657228	-785
527.9	485.1		LDB18_I_E_03	485.1	2642	2765	2738	1.49253731343284	-788
528.4	485.6		LDB18_I_E_03	485.6	2645	2769	2741	1.49700598802395	-791
528.9	486.1		LDB18_I_E_03	486.1	2649	2772	2745	1.49925037481259	-795
529.4	486.6		LDB18_I_E_03	486.6	2652	2776	2748	1.5015015015015	-798
529.9	487.1		LDB18_I_E_03	487.1	2655	2780	2751	1.50375939849624	-801
530.4	487.6		LDB18_I_E_03	487.6	2659	2783	2755	1.50602409638554	-805
530.9	488.1		LDB18_I_E_03	488.1	2662	2787	2758	1.50829562594268	-808
531.4	488.6		LDB18_I_E_03	488.6	2665	2791	2761	1.51057401812689	-811
531.9	489.1		LDB18_I_E_03	489.1	2669	2794	2765	1.51285930408472	-815
532.4	489.6		LDB18_I_E_03	489.6	2672	2798	2768	1.51515151515152	-818
532.9	490.1		LDB18_I_E_03	490.1	2676	2801	2771	1.51745068285281	-821
533.4	490.6		LDB18_I_E_03	490.6	2679	2805	2774	1.51975683890578	-824
533.9	491.1		LDB18_I_E_03	491.1	2683	2809	2778	1.5220700152207	-828
534.4	491.6		LDB18_I_E_03	491.6	2687	2812	2781	1.52439024390244	-831
534.9	492.1		LDB18_I_E_03	492.1	2690	2815	2784	1.52671755725191	-834
535.4	492.6		LDB18_I_E_03	492.6	2694	2819	2788	1.52905198776758	-838
535.9	493.1		LDB18_I_E_03	493.1	2697	2823	2791	1.53139356814701	-841
538.4	495.6		LDB18_I_E_03	495.6	2711	2840	2807	1.54083204930663	-857
538.9	496.1		LDB18_I_E_03	496.1	2714	2844	2810	1.54320987654321	-860
539.4	496.6		LDB18_I_E_03	496.6	2718	2848	2814	1.54320987654321	-864
539.9	497.1		LDB18_I_E_03	497.1	2721	2852	2817	1.54559505409583	-867
540.4	497.6		LDB18_I_E_03	497.6	2724	2856	2820	1.54798761609907	-870
540.9	498.1		LDB18_I_E_03	498.1	2728	2859	2823	1.55038759689922	-873
541.4	498.6		LDB18_I_E_03	498.6	2731	2863	2827	1.55038759689922	-877
541.9	499.1		LDB18_I_E_03	499.1	2734	2867	2830	1.5527950310559	-880
542.4	499.6		LDB18_I_E_03	499.6	2738	2870	2833	1.5552099533437	-883
542.9	500.1		LDB18_I_E_03	500.1	2741	2874	2836	1.5552099533437	-886
543.4	500.6		LDB18_I_E_03	500.6	2745	2878	2839	1.55763239875389	-889
543.9	501.1		LDB18_I_E_03	501.1	2749	2881	2843	1.5600624024961	-893
544.4	501.5	1	LDB18_I_E_03	501.5	2751	2884	2845	1.5600624024961	-895
544.9	501.5	1	LDB18_I_E_03	501.5	2751	2884	2845	1.5600624024961	-895
545.4	502		LDB18_I_E_03	502	2755	2888	2848	1.5625	-898
545.9	502.5		LDB18_I_E_03	502.5	2757	2891	2852	1.5625	-902
546.4	503		LDB18_I_E_03	503	2760	2895	2855	1.56494522691706	-905
546.9	503.5		LDB18_I_E_03	503.5	2763	2898	2858	1.56494522691706	-908
547.4	504		LDB18_I_E_03	504	2766	2902	2861	1.56739811912226	-911
547.9	504.5		LDB18_I_E_03	504.5	2770	2905	2864	1.56985871271586	-914
548.4	505		LDB18_I_E_03	505	2773	2909	2868	1.56985871271586	-918
548.9	505.5		LDB18_I_E_03	505.5	2776	2913	2871	1.57232704402516	-921
549.4	505.8	1	LDB18_I_E_03	505.8	2778	2915	2873	1.57232704402516	-923
549.9	505.8	1	LDB18_I_E_03	505.8	2778	2915	2873	1.57232704402516	-923
550.4	505.8	1	LDB18_I_E_03	505.8	2778	2915	2873	1.57232704402516	-923
550.9	505.8	1	LDB18_I_E_03	505.8	2778	2915	2873	1.57232704402516	-923
551.4	505.8	1	LDB18_I_E_03	505.8	2778	2915	2873	1.57232704402516	-923
551.9	505.8	1	LDB18_I_E_03	505.8	2778	2915	2873	1.57232704402516	-923
552.4	505.8	1	LDB18_I_E_03	505.8	2778	2915	2873	1.57232704402516	-923
552.9	505.8	1	LDB18_I_E_03	505.8	2778	2915	2873	1.57232704402516	-923
553.4	505.8	1	LDB18_I_E_03	505.8	2778	2915	2873	1.57232704402516	-923
553.9	505.8	1	LDB18_I_E_03	505.8	2778	2915	2873	1.57232704402516	-923
554.4	505.8	1	LDB18_I_E_03	505.8	2778	2915	2873	1.57232704402516	-923
554.9	505.8	1	LDB18_I_E_03	505.8	2778	2915	2873	1.57232704402516	-923
555.4	505.8	1	LDB18_I_E_03	505.8	2778	2915	2873	1.57232704402516	-923
555.9	505.8	1	LDB18_I_E_03	505.8	2778	2915	2873	1.57232704402516	-923
556.4	505.8	1	LDB18_I_E_03	505.8	2778	2915	2873	1.57232704402516	-923
556.9	505.8	1	LDB18_I_E_03	505.8	2778	2915	2873	1.57232704402516	-923
557.4	505.9		LDB18_I_E_03	505.9	2779	2916	2873	1.57232704402516	-923
557.9	506	1	LDB18_I_E_03	506	2780	2916	2874	1.57232704402516	-924
558.4	506	1	LDB18_I_E_03	506	2780	2916	2874	1.57232704402516	-924
558.9	506	1	LDB18_I_E_03	506	2780	2916	2874	1.57232704402516	-924
559.4	506	1	LDB18_I_E_03	506	2780	2916	2874	1.57232704402516	-924
559.9	506	1	LDB18_I_E_03	506	2780	2916	2874	1.57232704402516	-924
560.8	506.8		LDB18_I_B_03	506.8	2785	2922	2879	1.5748031496063	-929
561.3	507.3		LDB18_I_B_03	507.3	2788	2926	2882	1.5748031496063	-932
561.8	507.8		LDB18_I_B_03	507.8	2792	2930	2885	1.57728706624606	-935
562.3	508.3		LDB18_I_B_03	508.3	2795	2933	2889	1.57728706624606	-939
562.8	508.8		LDB18_I_B_03	508.8	2799	2937	2892	1.57728706624606	-942
563.3	509.3		LDB18_I_B_03	509.3	2802	2941	2895	1.57977883096367	-945
563.8	509.8		LDB18_I_B_03	509.8	2805	2945	2898	1.57977883096367	-948
564.3	510.3		LDB18_I_B_03	510.3	2808	2948	2901	1.58227848101266	-951
564.8	510.8		LDB18_I_B_03	510.8	2812	2952	2904	1.58227848101266	-954
565.3	511.3		LDB18_I_B_03	511.3	2815	2956	2908	1.58227848101266	-958
565.8	511.8		LDB18_I_B_03	511.8	2818	2959	2911	1.58227848101266	-961
566.3	512.3		LDB18_I_B_03	512.3	2821	2963	2914	1.58478605388273	-964
566.8	512.8		LDB18_I_B_03	512.8	2825	2967	2917	1.58478605388273	-967
567.3	513.3		LDB18_I_B_03	513.3	2828	2970	2920	1.58478605388273	-970
567.8	513.8		LDB18_I_B_03	513.8	2831	2974	2923	1.58478605388273	-973
568.3	514.3		LDB18_I_B_03	514.3	2834	2978	2926	1.58730158730159	-976
568.8	514.8		LDB18_I_B_03	514.8	2838	2981	2930	1.58730158730159	-980
569.3	515.3		LDB18_I_B_03	515.3	2841	2985	2933	1.58730158730159	-983
569.8	515.8		LDB18_I_B_03	515.8	2844	2989	2936	1.58730158730159	-986
570.3	516.3		LDB18_I_B_03	516.3	2848	2992	2939	1.58730158730159	-989
570.8	516.8		LDB18_I_B_03	516.8	2851	2996	2942	1.58982511923688	-992
571.3	517.3		LDB18_I_B_03	517.3	2854	3000	2945	1.58982511923688	-995
571.8	517.8		LDB18_I_B_03	517.8	2857	3004	2949	1.58982511923688	-999
572.3	518.3		LDB18_I_B_03	518.3	2861	3007	2952	1.58982511923688	-1002
572.8	518.8		LDB18_I_B_03	518.8	2864	3011	2955	1.58982511923688	-1005
573.3	519.3		LDB18_I_B_03	519.3	2867	3014	2958	1.58982511923688	-1008
573.8	519.8		LDB18_I_B_03	519.8	2870	3018	2961	1.58982511923688	-1011
574.3	520.3		LDB18_I_B_03	520.3	2874	3022	2964	1.58982511923688	-1014
574.8	520.8		LDB18_I_B_03	520.8	2877	3025	2967	1.58982511923688	-1017
575.3	521.3		LDB18_I_B_03	521.3	2880	3029	2971	1.58982511923688	-1021
575.8	521.8		LDB18_I_B_03	521.8	2883	3032	2974	1.58982511923688	-1024
576.3	522.3		LDB18_I_B_03	522.3	2887	3036	2977	1.58982511923688	-1027
576.8	522.8		LDB18_I_B_03	522.8	2890	3040	2980	1.58982511923688	-1030
577.3	523.3		LDB18_I_B_03	523.3	2893	3043	2983	1.58982511923688	-1033
577.8	523.8		LDB18_I_B_03	523.8	2896	3047	2986	1.58982511923688	-1036
578.3	524.3		LDB18_I_B_03	524.3	2900	3050	2989	1.58982511923688	-1039
578.8	524.8		LDB18_I_B_03	524.8	2903	3054	2993	1.58982511923688	-1043
579.3	525.3		LDB18_I_B_03	525.3	2906	3058	2996	1.58982511923688	-1046
579.8	525.8		LDB18_I_B_03	525.8	2910	3061	2999	1.58730158730159	-1049
580.3	526.3		LDB18_I_B_03	526.3	2913	3065	3002	1.58730158730159	-1052
580.8	526.8		LDB18_I_B_03	526.8	2916	3068	3005	1.58730158730159	-1055
581.3	527.3		LDB18_I_B_03	527.3	2920	3072	3008	1.58730158730159	-1058
581.8	527.8		LDB18_I_B_03	527.8	2923	3076	3011	1.58730158730159	-1061
582.3	528.3		LDB18_I_B_03	528.3	2926	3079	3015	1.58478605388273	-1065
582.8	528.8		LDB18_I_B_03	528.8	2930	3083	3018	1.58478605388273	-1068
583.3	529.3		LDB18_I_B_03	529.3	2933	3086	3021	1.58478605388273	-1071
583.8	529.8		LDB18_I_B_03	529.8	2936	3090	3024	1.58478605388273	-1074
584.3	530.3		LDB18_I_B_03	530.3	2940	3094	3027	1.58227848101266	-1077
587.8	533.8		LDB18_I_B_03	533.8	2963	3119	3049	1.57728706624606	-1099
588.3	534.3		LDB18_I_B_03	534.3	2967	3122	3053	1.57728706624606	-1103
588.8	534.8		LDB18_I_B_03	534.8	2970	3126	3056	1.5748031496063	-1106
589.3	535.3		LDB18_I_B_03	535.3	2973	3129	3059	1.5748031496063	-1109
589.8	535.8		LDB18_I_B_03	535.8	2977	3133	3062	1.57232704402516	-1112
590.3	536.3		LDB18_I_B_03	536.3	2980	3136	3065	1.57232704402516	-1115
590.8	536.8		LDB18_I_B_03	536.8	2984	3140	3068	1.56985871271586	-1118
591.3	537.3		LDB18_I_B_03	537.3	2987	3144	3072	1.56985871271586	-1122
591.8	537.8		LDB18_I_B_03	537.8	2990	3147	3075	1.56739811912226	-1125
592.3	538.3		LDB18_I_B_03	538.3	2994	3151	3078	1.56739811912226	-1128
592.8	538.8		LDB18_I_B_03	538.8	2997	3154	3081	1.56494522691706	-1131
593.3	539.3		LDB18_I_B_03	539.3	3001	3158	3084	1.56494522691706	-1134
593.8	539.8		LDB18_I_B_03	539.8	3004	3162	3088	1.5625	-1138
594.3	540.3		LDB18_I_B_03	540.3	3007	3165	3091	1.5600624024961	-1141
594.8	540.8		LDB18_I_B_03	540.8	3011	3169	3094	1.5600624024961	-1144
595.3	541.3		LDB18_I_B_03	541.3	3014	3172	3097	1.55763239875389	-1147
595.8	541.8		LDB18_I_B_03	541.8	3018	3176	3100	1.5552099533437	-1150
596.3	542.3		LDB18_I_B_03	542.3	3021	3179	3104	1.5552099533437	-1154
596.8	542.8		LDB18_I_B_03	542.8	3025	3183	3107	1.5527950310559	-1157
597.3	543.3		LDB18_I_B_03	543.3	3028	3187	3110	1.55038759689922	-1160
597.8	543.8		LDB18_I_B_03	543.8	3032	3190	3113	1.55038759689922	-1163
598.3	544.3		LDB18_I_B_03	544.3	3035	3194	3116	1.54798761609907	-1166
598.8	544.8		LDB18_I_B_03	544.8	3038	3197	3120	1.54559505409583	-1170
599.3	545.3		LDB18_I_B_03	545.3	3042	3201	3123	1.54320987654321	-1173
599.8	545.8		LDB18_I_B_03	545.8	3045	3205	3126	1.54320987654321	-1176
600.3	546.3		LDB18_I_B_03	546.3	3049	3208	3129	1.54083204930663	-1179
600.8	546.8		LDB18_I_B_03	546.8	3052	3212	3133	1.53846153846154	-1183
601.3	547.3		LDB18_I_B_03	547.3	3056	3215	3136	1.53609831029186	-1186
601.8	547.8		LDB18_I_B_03	547.8	3059	3219	3139	1.53374233128834	-1189
602.3	548.3		LDB18_I_B_03	548.3	3063	3223	3142	1.53374233128834	-1192
602.8	548.8		LDB18_I_B_03	548.8	3066	3226	3146	1.53139356814701	-1196
603.3	549.3		LDB18_I_B_03	549.3	3068	3230	3149	1.52905198776758	-1199
603.8	549.8		LDB18_I_B_03	549.8	3072	3233	3152	1.52671755725191	-1202
604.3	550.3		LDB18_I_B_03	550.3	3075	3237	3156	1.52439024390244	-1206
604.8	550.8		LDB18_I_B_03	550.8	3079	3241	3159	1.5220700152207	-1209
605.3	551.3		LDB18_I_B_03	551.3	3082	3245	3162	1.51975683890578	-1212
605.8	551.8		LDB18_I_B_03	551.8	3085	3248	3165	1.51745068285281	-1215
606.3	552.3		LDB18_I_B_03	552.3	3089	3252	3169	1.51515151515152	-1219
606.8	552.8		LDB18_I_B_03	552.8	3092	3256	3172	1.51285930408472	-1222
607.3	553.3		LDB18_I_B_03	553.3	3096	3259	3175	1.51057401812689	-1225
607.8	553.8		LDB18_I_B_03	553.8	3099	3263	3179	1.50829562594268	-1229
608.3	554.3		LDB18_I_B_03	554.3	3103	3267	3182	1.50602409638554	-1232
608.8	554.8		LDB18_I_B_03	554.8	3106	3270	3185	1.50375939849624	-1235
609.3	555.3		LDB18_I_B_03	555.3	3110	3274	3189	1.5015015015015	-1239
609.8	555.8		LDB18_I_B_03	555.8	3113	3277	3192	1.49925037481259	-1242
610.3	556.3		LDB18_I_B_03	556.3	3116	3281	3195	1.49700598802395	-1245
610.8	556.8		LDB18_I_B_03	556.8	3118	3285	3199	1.49476831091181	-1249
611.3	557.3		LDB18_I_B_03	557.3	3121	3288	3202	1.4903129657228	-1252
611.8	557.8		LDB18_I_B_03	557.8	3124	3292	3205	1.48809523809524	-1255
612.3	558.3		LDB18_I_B_03	558.3	3127	3296	3209	1.48588410104012	-1259
612.8	558.8		LDB18_I_B_03	558.8	3131	3299	3212	1.48367952522255	-1262
613.3	559.3		LDB18_I_B_03	559.3	3134	3303	3215	1.48148148148148	-1265
613.8	559.8		LDB18_I_B_03	559.8	3137	3307	3219	1.47710487444609	-1269
614.3	560.3		LDB18_I_B_03	560.3	3140	3310	3222	1.47492625368732	-1272
614.8	560.8		LDB18_I_B_03	560.8	3143	3314	3226	1.47275405007364	-1276
615.3	561.3		LDB18_I_B_03	561.3	3146	3318	3229	1.47058823529412	-1279
615.8	561.8		LDB18_I_B_03	561.8	3148	3321	3232	1.46627565982405	-1282
616.3	562.3		LDB18_I_B_03	562.3	3152	3325	3236	1.46412884333821	-1286
616.8	562.8		LDB18_I_B_03	562.8	3155	3329	3239	1.46198830409357	-1289
617.3	563.3		LDB18_I_B_03	563.3	3159	3332	3243	1.45985401459854	-1293
617.8	563.8		LDB18_I_B_03	563.8	3163	3336	3246	1.45560407569141	-1296
618.3	564.3		LDB18_I_B_03	564.3	3167	3340	3249	1.45348837209302	-1299
618.8	564.8		LDB18_I_B_03	564.8	3170	3343	3253	1.44927536231884	-1303
619.3	565.3		LDB18_I_B_03	565.3	3172	3347	3256	1.44717800289436	-1306
619.8	565.8		LDB18_I_B_03	565.8	3176	3351	3260	1.44508670520231	-1310
620.3	566.3		LDB18_I_B_03	566.3	3180	3354	3263	1.44092219020173	-1313
620.8	566.8		LDB18_I_B_03	566.8	3184	3358	3267	1.43884892086331	-1317
623.8	569.8		LDB18_I_B_03	569.8	3202	3380	3288	1.42045454545455	-1338
624.3	570.3		LDB18_I_B_03	570.3	3206	3384	3291	1.41643059490085	-1341
624.8	570.8		LDB18_I_B_03	570.8	3209	3388	3295	1.41442715700141	-1345
625.3	571.3		LDB18_I_B_03	571.3	3212	3391	3298	1.41043723554302	-1348
625.8	571.8		LDB18_I_B_03	571.8	3215	3395	3302	1.40845070422535	-1352
626.3	572.3		LDB18_I_B_03	572.3	3218	3399	3305	1.40449438202247	-1355
626.8	572.8		LDB18_I_B_03	572.8	3221	3402	3309	1.40056022408964	-1359
627.3	573.3		LDB18_I_B_03	573.3	3224	3406	3313	1.3986013986014	-1363
627.8	573.8		LDB18_I_B_03	573.8	3227	3410	3316	1.39470013947001	-1366
628.3	574.3		LDB18_I_B_03	574.3	3230	3413	3320	1.39082058414465	-1370
628.8	574.8		LDB18_I_B_03	574.8	3233	3417	3323	1.38888888888889	-1373
629.3	575.3		LDB18_I_B_03	575.3	3237	3421	3327	1.38504155124654	-1377
629.8	575.8		LDB18_I_B_03	575.8	3240	3425	3331	1.38121546961326	-1381
630.3	576.3		LDB18_I_B_03	576.3	3243	3428	3334	1.37741046831956	-1384
630.8	576.8		LDB18_I_B_03	576.8	3246	3432	3338	1.37551581843191	-1388
631.3	577.3		LDB18_I_B_03	577.3	3249	3436	3341	1.37174211248285	-1391
631.8	577.8		LDB18_I_B_03	577.8	3252	3439	3345	1.36798905608755	-1395
632.3	578.3		LDB18_I_B_03	578.3	3255	3443	3349	1.36425648021828	-1399
632.8	578.8		LDB18_I_B_03	578.8	3258	3447	3352	1.36054421768707	-1402
633.3	579.3		LDB18_I_B_03	579.3	3261	3451	3356	1.35869565217391	-1406
633.8	579.8		LDB18_I_B_03	579.8	3264	3454	3360	1.3550135501355	-1410
634.3	580.3		LDB18_I_B_03	580.3	3268	3458	3363	1.35135135135135	-1413
634.8	580.8		LDB18_I_B_03	580.8	3271	3462	3367	1.34770889487871	-1417
635.3	581.3		LDB18_I_B_03	581.3	3274	3466	3371	1.34408602150538	-1421
635.8	581.8		LDB18_I_B_03	581.8	3278	3469	3375	1.34048257372654	-1425
636.3	582.3		LDB18_I_B_03	582.3	3281	3473	3378	1.33689839572192	-1428
636.8	582.8		LDB18_I_B_03	582.8	3284	3476	3382	1.33333333333333	-1432
637.3	583.3		LDB18_I_B_03	583.3	3288	3480	3386	1.32978723404255	-1436
637.8	583.8		LDB18_I_B_03	583.8	3291	3484	3390	1.3262599469496	-1440
638.3	584.3		LDB18_I_B_03	584.3	3295	3487	3393	1.32450331125828	-1443
641.8	587.8		LDB18_I_B_03	587.8	3319	3513	3420	1.30208333333333	-1470
642.3	588.3		LDB18_I_B_03	588.3	3323	3516	3424	1.2987012987013	-1474
642.8	588.8		LDB18_I_B_03	588.8	3326	3520	3428	1.29533678756477	-1478
643.3	589.3		LDB18_I_B_03	589.3	3329	3524	3432	1.29366106080207	-1482
643.8	589.8		LDB18_I_B_03	589.8	3333	3527	3435	1.29032258064516	-1485
644.3	590.3		LDB18_I_B_03	590.3	3336	3531	3439	1.28700128700129	-1489
644.8	590.8		LDB18_I_B_03	590.8	3340	3534	3443	1.2853470437018	-1493
645.3	591.3		LDB18_I_B_03	591.3	3343	3538	3447	1.28205128205128	-1497
645.8	591.8		LDB18_I_B_03	591.8	3346	3542	3451	1.28040973111396	-1501
646.3	592.3		LDB18_I_B_03	592.3	3350	3546	3455	1.27713920817369	-1505
646.8	592.8		LDB18_I_B_03	592.8	3353	3549	3459	1.27551020408163	-1509
647.3	593.3		LDB18_I_B_03	593.3	3357	3553	3463	1.27226463104326	-1513
647.8	593.8		LDB18_I_B_03	593.8	3360	3557	3467	1.27064803049555	-1517
648.3	594.3		LDB18_I_B_03	594.3	3364	3561	3471	1.26742712294043	-1521
648.8	594.8		LDB18_I_B_03	594.8	3367	3565	3475	1.26582278481013	-1525
649.3	595.3		LDB18_I_B_03	595.3	3370	3569	3479	1.26422250316056	-1529
649.8	595.8		LDB18_I_B_03	595.8	3374	3573	3483	1.26103404791929	-1533
650.3	596.3		LDB18_I_B_03	596.3	3377	3577	3486	1.25944584382872	-1536
650.8	596.8		LDB18_I_B_03	596.8	3381	3581	3490	1.25786163522013	-1540
651.3	597.3		LDB18_I_B_03	597.3	3384	3584	3494	1.25628140703518	-1544
651.8	597.8		LDB18_I_B_03	597.8	3388	3588	3498	1.2531328320802	-1548
652.3	598.3		LDB18_I_B_03	598.3	3392	3592	3502	1.25156445556946	-1552
652.8	598.8		LDB18_I_B_03	598.8	3395	3596	3506	1.25	-1556
653.3	599.3		LDB18_I_B_03	599.3	3399	3600	3510	1.24843945068664	-1560
653.8	599.8		LDB18_I_B_03	599.8	3402	3604	3514	1.24688279301746	-1564
654.3	600.3		LDB18_I_B_03	600.3	3406	3607	3518	1.2453300124533	-1568
654.8	600.8		LDB18_I_B_03	600.8	3410	3611	3522	1.24378109452736	-1572
655.3	601.3		LDB18_I_B_03	601.3	3413	3615	3526	1.24223602484472	-1576
655.8	601.8		LDB18_I_B_03	601.8	3417	3618	3530	1.24069478908189	-1580
656.3	602.3		LDB18_I_B_03	602.3	3421	3622	3535	1.23915737298637	-1585
659.8	605.8		LDB18_I_B_03	605.8	3446	3648	3563	1.230012300123	-1613
660.3	606.3		LDB18_I_B_03	606.3	3450	3652	3567	1.22850122850123	-1617
660.8	606.8		LDB18_I_B_03	606.8	3453	3656	3571	1.22850122850123	-1621
661.3	607.3		LDB18_I_B_03	607.3	3457	3660	3575	1.22699386503067	-1625
661.8	607.8		LDB18_I_B_03	607.8	3461	3664	3579	1.22549019607843	-1629
662.3	608.3		LDB18_I_B_03	608.3	3464	3668	3583	1.22549019607843	-1633
662.8	608.8		LDB18_I_B_03	608.8	3468	3671	3587	1.22399020807834	-1637
663.3	609.3		LDB18_I_B_03	609.3	3472	3675	3591	1.22249388753056	-1641
663.8	609.8		LDB18_I_B_03	609.8	3475	3679	3596	1.22249388753056	-1646
664.3	610.3		LDB18_I_B_03	610.3	3479	3682	3600	1.22100122100122	-1650
664.8	610.8		LDB18_I_B_03	610.8	3483	3686	3604	1.22100122100122	-1654
665.3	611.3		LDB18_I_B_03	611.3	3487	3690	3608	1.21951219512195	-1658
665.8	611.8		LDB18_I_B_03	611.8	3491	3694	3612	1.21951219512195	-1662
666.3	612.3		LDB18_I_B_03	612.3	3494	3697	3616	1.21951219512195	-1666
666.8	612.8		LDB18_I_B_03	612.8	3498	3701	3620	1.21802679658952	-1670
667.3	613.3		LDB18_I_B_03	613.3	3502	3705	3624	1.21802679658952	-1674
667.8	613.8		LDB18_I_B_03	613.8	3506	3709	3628	1.21802679658952	-1678
668.3	614.3		LDB18_I_B_03	614.3	3510	3712	3632	1.21654501216545	-1682
668.8	614.8		LDB18_I_B_03	614.8	3513	3716	3637	1.21654501216545	-1687
669.3	615.3		LDB18_I_B_03	615.3	3517	3720	3641	1.21654501216545	-1691
669.8	615.8		LDB18_I_B_03	615.8	3521	3723	3645	1.21654501216545	-1695
670.3	616.3		LDB18_I_B_03	616.3	3525	3727	3649	1.21506682867558	-1699
670.8	616.8		LDB18_I_B_03	616.8	3529	3731	3653	1.21506682867558	-1703
671.3	617.3		LDB18_I_B_03	617.3	3533	3735	3657	1.21506682867558	-1707
671.8	617.8		LDB18_I_B_03	617.8	3537	3738	3661	1.21506682867558	-1711
672.3	618.3		LDB18_I_B_03	618.3	3541	3742	3665	1.21506682867558	-1715
672.8	618.8		LDB18_I_B_03	618.8	3545	3746	3669	1.21506682867558	-1719
673.3	619.3		LDB18_I_B_03	619.3	3548	3749	3674	1.21506682867558	-1724
673.8	619.8		LDB18_I_B_03	619.8	3552	3753	3678	1.21506682867558	-1728
674.3	620.3		LDB18_I_B_03	620.3	3556	3757	3682	1.21506682867558	-1732
674.8	620.8		LDB18_I_B_03	620.8	3560	3761	3686	1.21506682867558	-1736
675.3	621.3		LDB18_I_B_03	621.3	3564	3764	3690	1.21506682867558	-1740
675.8	621.8		LDB18_I_C_02	621.8	3568	3768	3694	1.21506682867558	-1744
676.3	622	1	LDB18_I_C_02	622	3569	3770	3696	1.21506682867558	-1746
676.8	622	1	LDB18_I_C_02	622	3569	3770	3696	1.21506682867558	-1746
677.3	622	1	LDB18_I_C_02	622	3569	3770	3696	1.21506682867558	-1746
677.8	622	1	LDB18_I_C_02	622	3569	3770	3696	1.21506682867558	-1746
678.3	622	1	LDB18_I_C_02	622	3569	3770	3696	1.21506682867558	-1746
678.8	622	1	LDB18_I_C_02	622	3569	3770	3696	1.21506682867558	-1746
679.3	622	1	LDB18_I_C_02	622	3569	3770	3696	1.21506682867558	-1746
679.8	622	1	LDB18_I_C_02	622	3569	3770	3696	1.21506682867558	-1746
680.3	622	1	LDB18_I_C_02	622	3569	3770	3696	1.21506682867558	-1746
680.8	622	1	LDB18_I_C_02	622	3569	3770	3696	1.21506682867558	-1746
681.3	622	1	LDB18_I_C_02	622	3569	3770	3696	1.21506682867558	-1746
681.8	622	1	LDB18_I_C_02	622	3569	3770	3696	1.21506682867558	-1746
682.3	622	1	LDB18_I_C_02	622	3569	3770	3696	1.21506682867558	-1746
682.8	622	1	LDB18_I_C_02	622	3569	3770	3696	1.21506682867558	-1746
683.3	622	1	LDB18_I_C_02	622	3569	3770	3696	1.21506682867558	-1746
683.8	622	1	LDB18_I_C_02	622	3569	3770	3696	1.21506682867558	-1746
684.3	622	1	LDB18_I_C_02	622	3569	3770	3696	1.21506682867558	-1746
684.8	622	1	LDB18_I_C_02	622	3569	3770	3696	1.21506682867558	-1746
685.3	622	1	LDB18_I_C_02	622	3569	3770	3696	1.21506682867558	-1746
685.8	622	1	LDB18_I_C_02	622	3569	3770	3696	1.21506682867558	-1746
686.3	622	1	LDB18_I_C_02	622	3569	3770	3696	1.21506682867558	-1746
686.8	622	1	LDB18_I_C_02	622	3569	3770	3696	1.21506682867558	-1746
687.3	622	1	LDB18_I_C_02	622	3569	3770	3696	1.21506682867558	-1746
687.8	622	1	LDB18_I_C_02	622	3569	3770	3696	1.21506682867558	-1746
688.3	622	1	LDB18_I_C_02	622	3569	3770	3696	1.21506682867558	-1746
688.8	622	1	LDB18_I_C_02	622	3569	3770	3696	1.21506682867558	-1746
689.3	622	1	LDB18_I_C_02	622	3569	3770	3696	1.21506682867558	-1746
689.8	622	1	LDB18_I_C_02	622	3569	3770	3696	1.21506682867558	-1746
690.3	622	1	LDB18_I_C_02	622	3569	3770	3696	1.21506682867558	-1746
690.8	622	1	LDB18_I_C_02	622	3569	3770	3696	1.21506682867558	-1746
691.3	622	1	LDB18_I_C_02	622	3569	3770	3696	1.21506682867558	-1746
691.8	622	1	LDB18_I_C_02	622	3569	3770	3696	1.21506682867558	-1746
692.3	622	1	LDB18_I_C_02	622	3569	3770	3696	1.21506682867558	-1746
692.8	622	1	LDB18_I_C_02	622	3569	3770	3696	1.21506682867558	-1746
693.3	622	1	LDB18_I_C_02	622	3569	3770	3696	1.21506682867558	-1746
693.8	622	1	LDB18_I_C_02	622	3569	3770	3696	1.21506682867558	-1746
694.3	622	1	LDB18_I_C_02	622	3569	3770	3696	1.21506682867558	-1746
694.8	622	1	LDB18_I_C_02	622	3569	3770	3696	1.21506682867558	-1746
695.3	622	1	LDB18_I_C_02	622	3569	3770	3696	1.21506682867558	-1746
695.8	622	1	LDB18_I_C_02	622	3569	3770	3696	1.21506682867558	-1746
696.3	622	1	LDB18_I_C_02	622	3569	3770	3696	1.21506682867558	-1746
696.8	622	1	LDB18_I_C_02	622	3569	3770	3696	1.21506682867558	-1746
697.3	622	1	LDB18_I_C_02	622	3569	3770	3696	1.21506682867558	-1746
697.8	622	1	LDB18_I_C_02	622	3569	3770	3696	1.21506682867558	-1746
698.3	622	1	LDB18_I_C_02	622	3569	3770	3696	1.21506682867558	-1746
698.8	622	1	LDB18_I_C_02	622	3569	3770	3696	1.21506682867558	-1746
699.3	622	1	LDB18_I_C_02	622	3569	3770	3696	1.21506682867558	-1746
699.8	622	1	LDB18_I_C_02	622	3569	3770	3696	1.21506682867558	-1746
700.3	622	1	LDB18_I_C_02	622	3569	3770	3696	1.21506682867558	-1746
700.8	622	1	LDB18_I_C_02	622	3569	3770	3696	1.21506682867558	-1746
701.3	622	1	LDB18_I_C_02	622	3569	3770	3696	1.21506682867558	-1746
701.8	622	1	LDB18_I_C_02	622	3569	3770	3696	1.21506682867558	-1746
702.3	622	1	LDB18_I_C_02	622	3569	3770	3696	1.21506682867558	-1746
702.8	622	1	LDB18_I_C_02	622	3569	3770	3696	1.21506682867558	-1746
703.3	622	1	LDB18_I_C_02	622	3569	3770	3696	1.21506682867558	-1746
703.8	622	1	LDB18_I_C_02	622	3569	3770	3696	1.21506682867558	-1746
704.3	622	1	LDB18_I_C_02	622	3569	3770	3696	1.21506682867558	-1746
704.8	622.3		LDB18_I_C_02	622.3	3572	3772	3698	1.21506682867558	-1748
705.3	622.8		LDB18_I_C_02	622.8	3576	3776	3702	1.21654501216545	-1752
705.8	623.3		LDB18_I_C_02	623.3	3579	3779	3706	1.21654501216545	-1756
706.3	623.8		LDB18_I_C_02	623.8	3583	3783	3711	1.21654501216545	-1761
706.8	624.3		LDB18_I_C_02	624.3	3587	3787	3715	1.21654501216545	-1765
707.3	624.8		LDB18_I_C_02	624.8	3591	3790	3719	1.21654501216545	-1769
707.8	625.3		LDB18_I_C_02	625.3	3595	3794	3723	1.21802679658952	-1773
708.3	625.8		LDB18_I_C_02	625.8	3599	3798	3727	1.21802679658952	-1777
708.8	626.3		LDB18_I_C_02	626.3	3603	3801	3731	1.21802679658952	-1781
709.3	626.8		LDB18_I_C_02	626.8	3607	3805	3735	1.21951219512195	-1785
709.8	627.3		LDB18_I_C_02	627.3	3611	3809	3739	1.21951219512195	-1789
710.3	627.8		LDB18_I_C_02	627.8	3615	3813	3743	1.22100122100122	-1793
710.8	628.3		LDB18_I_C_02	628.3	3619	3817	3747	1.22100122100122	-1797
711.3	628.8		LDB18_I_C_02	628.8	3623	3820	3752	1.22249388753056	-1802
711.8	629.3		LDB18_I_C_02	629.3	3627	3824	3756	1.22249388753056	-1806
712.3	629.8		LDB18_I_C_02	629.8	3631	3828	3760	1.22399020807834	-1810
712.8	630.3		LDB18_I_C_02	630.3	3635	3832	3764	1.22399020807834	-1814
713.3	630.8		LDB18_I_C_02	630.8	3639	3835	3768	1.22549019607843	-1818
713.8	631.3		LDB18_I_C_02	631.3	3643	3839	3772	1.22699386503067	-1822
714.3	631.8		LDB18_I_C_02	631.8	3647	3843	3776	1.22699386503067	-1826
714.8	632.3		LDB18_I_C_02	632.3	3651	3846	3780	1.22850122850123	-1830
715.3	632.8		LDB18_I_C_02	632.8	3656	3850	3784	1.230012300123	-1834
715.8	633.3		LDB18_I_C_02	633.3	3660	3854	3788	1.230012300123	-1838
716.3	633.8		LDB18_I_C_02	633.8	3665	3858	3792	1.23152709359606	-1842
716.8	634.3		LDB18_I_C_02	634.3	3669	3862	3796	1.23152709359606	-1846
717.3	634.8		LDB18_I_C_02	634.8	3673	3865	3800	1.23304562268804	-1850
717.8	635.3		LDB18_I_C_02	635.3	3678	3870	3805	1.23304562268804	-1855
718.3	635.8		LDB18_I_C_02	635.8	3682	3874	3809	1.23456790123457	-1859
721.3	638.8		LDB18_I_C_02	638.8	3708	3897	3833	1.23915737298637	-1883
721.8	639.3		LDB18_I_C_02	639.3	3713	3901	3837	1.23915737298637	-1887
722.3	639.8		LDB18_I_C_02	639.8	3717	3905	3841	1.23915737298637	-1891
722.8	640.3		LDB18_I_C_02	640.3	3722	3909	3845	1.24069478908189	-1895
723.3	640.8		LDB18_I_C_02	640.8	3726	3913	3849	1.24069478908189	-1899
723.8	641.3		LDB18_I_C_02	641.3	3730	3917	3853	1.24069478908189	-1903
724.3	641.8		LDB18_I_C_02	641.8	3735	3921	3857	1.24223602484472	-1907
724.8	642.3		LDB18_I_C_02	642.3	3739	3925	3861	1.24223602484472	-1911
725.3	642.8		LDB18_I_C_02	642.8	3744	3929	3865	1.24223602484472	-1915
725.8	643.3		LDB18_I_C_02	643.3	3748	3933	3869	1.24223602484472	-1919
726.3	643.8		LDB18_I_C_02	643.8	3753	3937	3873	1.24378109452736	-1923
726.8	644.3		LDB18_I_C_02	644.3	3757	3940	3877	1.24378109452736	-1927
727.3	644.8		LDB18_I_C_02	644.8	3762	3944	3881	1.24378109452736	-1931
727.8	645.3		LDB18_I_C_02	645.3	3766	3948	3885	1.24378109452736	-1935
728.3	645.8		LDB18_I_C_02	645.8	3771	3951	3889	1.24378109452736	-1939
728.8	646.3		LDB18_I_C_02	646.3	3775	3955	3893	1.24378109452736	-1943
729.3	646.8		LDB18_I_C_02	646.8	3779	3959	3897	1.24378109452736	-1947
729.8	647.3		LDB18_I_C_02	647.3	3783	3962	3901	1.24378109452736	-1951
730.3	647.8		LDB18_I_C_02	647.8	3787	3966	3905	1.2453300124533	-1955
730.8	648.3		LDB18_I_C_02	648.3	3792	3970	3909	1.2453300124533	-1959
731.3	648.8		LDB18_I_C_02	648.8	3796	3974	3913	1.2453300124533	-1963
731.8	649.3		LDB18_I_C_02	649.3	3800	3978	3917	1.2453300124533	-1967
732.3	649.8		LDB18_I_C_02	649.8	3805	3981	3921	1.2453300124533	-1971
732.8	650.3		LDB18_I_C_02	650.3	3809	3985	3925	1.2453300124533	-1975
733.3	650.8		LDB18_I_C_02	650.8	3813	3989	3929	1.2453300124533	-1979
733.8	651.3		LDB18_I_C_02	651.3	3817	3993	3933	1.2453300124533	-1983
734.3	651.8		LDB18_I_C_02	651.8	3822	3996	3937	1.24378109452736	-1987
734.8	652.3		LDB18_I_C_02	652.3	3826	4000	3941	1.24378109452736	-1991
735.3	652.8		LDB18_I_C_02	652.8	3831	4004	3945	1.24378109452736	-1995
735.8	653.3		LDB18_I_C_02	653.3	3835	4008	3949	1.24378109452736	-1999
736.3	653.8		LDB18_I_C_02	653.8	3840	4012	3954	1.24378109452736	-2004
736.8	654.3		LDB18_I_C_02	654.3	3844	4016	3958	1.24378109452736	-2008
737.3	654.8		LDB18_I_C_02	654.8	3849	4019	3962	1.24378109452736	-2012
737.8	655.3		LDB18_I_C_02	655.3	3854	4023	3966	1.24223602484472	-2016
738.3	655.8		LDB18_I_C_02	655.8	3858	4027	3970	1.24223602484472	-2020
738.8	656.3		LDB18_I_C_02	656.3	3863	4031	3974	1.24223602484472	-2024
739.3	656.8		LDB18_I_C_02	656.8	3867	4034	3978	1.24223602484472	-2028
739.8	657.3		LDB18_I_C_02	657.3	3872	4038	3982	1.24069478908189	-2032
740.3	657.8		LDB18_I_C_02	657.8	3876	4042	3986	1.24069478908189	-2036
740.8	658.3		LDB18_I_C_02	658.3	3880	4046	3990	1.24069478908189	-2040
741.3	658.8		LDB18_I_C_02	658.8	3885	4049	3994	1.23915737298637	-2044
741.8	659.3		LDB18_I_C_02	659.3	3889	4053	3998	1.23915737298637	-2048
742.3	659.8		LDB18_I_C_02	659.8	3893	4057	4002	1.23915737298637	-2052
742.8	660.3		LDB18_I_C_02	660.3	3898	4060	4006	1.23762376237624	-2056
743.3	660.8		LDB18_I_C_02	660.8	3902	4064	4010	1.23762376237624	-2060
743.8	661.3		LDB18_I_C_02	661.3	3906	4068	4014	1.23609394313968	-2064
744.3	661.8		LDB18_I_C_02	661.8	3910	4072	4018	1.23609394313968	-2068
744.8	662.3		LDB18_I_C_02	662.3	3915	4076	4022	1.23456790123457	-2072
745.3	662.8		LDB18_I_C_02	662.8	3919	4080	4026	1.23456790123457	-2076
745.8	663.3		LDB18_I_C_02	663.3	3924	4085	4030	1.23304562268804	-2080
746.3	663.8		LDB18_I_C_02	663.8	3928	4088	4034	1.23304562268804	-2084
746.8	664.3		LDB18_I_C_02	664.3	3933	4092	4038	1.23152709359606	-2088
747.3	664.8		LDB18_I_C_02	664.8	3937	4096	4042	1.23152709359606	-2092
747.8	665.3		LDB18_I_C_02	665.3	3942	4100	4046	1.230012300123	-2096
748.3	665.8		LDB18_I_C_02	665.8	3946	4104	4050	1.230012300123	-2100
748.8	666.3		LDB18_I_C_02	666.3	3951	4108	4055	1.22850122850123	-2105
749.3	666.8		LDB18_I_C_02	666.8	3955	4111	4059	1.22699386503067	-2109
749.8	667.3		LDB18_I_C_02	667.3	3959	4115	4063	1.22699386503067	-2113
750.3	667.8		LDB18_I_C_02	667.8	3964	4119	4067	1.22549019607843	-2117
750.8	668.3		LDB18_I_C_02	668.3	3968	4123	4071	1.22399020807834	-2121
751.3	668.8		LDB18_I_C_02	668.8	3973	4127	4075	1.22399020807834	-2125
751.8	669.3		LDB18_I_C_02	669.3	3977	4131	4079	1.22249388753056	-2129
752.3	669.8		LDB18_I_C_02	669.8	3982	4135	4083	1.22100122100122	-2133
752.8	670.3		LDB18_I_C_02	670.3	3986	4139	4087	1.21951219512195	-2137
753.3	670.8		LDB18_I_C_02	670.8	3991	4142	4091	1.21951219512195	-2141
753.8	671.3		LDB18_I_C_02	671.3	3995	4146	4095	1.21802679658952	-2145
754.3	671.8		LDB18_I_C_02	671.8	4000	4150	4099	1.21654501216545	-2149
754.8	672.3		LDB18_I_C_02	672.3	4004	4154	4104	1.21506682867558	-2154
755.3	672.8		LDB18_I_C_02	672.8	4009	4158	4108	1.21359223300971	-2158
755.8	673.3		LDB18_I_C_02	673.3	4014	4162	4112	1.21212121212121	-2162
756.3	673.8		LDB18_I_C_02	673.8	4018	4166	4116	1.21212121212121	-2166
756.8	674.3		LDB18_I_C_02	674.3	4023	4170	4120	1.21065375302663	-2170
757.3	674.8		LDB18_I_C_02	674.8	4027	4174	4124	1.20918984280532	-2174
757.8	675.3		LDB18_I_C_02	675.3	4032	4178	4128	1.20772946859903	-2178
758.3	675.8		LDB18_I_C_02	675.8	4037	4182	4133	1.20627261761158	-2183
758.8	675.9	1	LDB18_I_C_02	675.9	4038	4183	4133	1.20627261761158	-2183
759.3	675.9	1	LDB18_I_C_02	675.9	4038	4183	4133	1.20627261761158	-2183
759.8	675.9	1	LDB18_I_C_02	675.9	4038	4183	4133	1.20627261761158	-2183
760.3	675.9	1	LDB18_I_C_02	675.9	4038	4183	4133	1.20627261761158	-2183
760.8	675.9	1	LDB18_I_C_02	675.9	4038	4183	4133	1.20627261761158	-2183
761.3	675.9	1	LDB18_I_C_02	675.9	4038	4183	4133	1.20627261761158	-2183
761.8	675.9	1	LDB18_I_C_02	675.9	4038	4183	4133	1.20627261761158	-2183
762.3	675.9	1	LDB18_I_C_02	675.9	4038	4183	4133	1.20627261761158	-2183
762.8	675.9	1	LDB18_I_C_02	675.9	4038	4183	4133	1.20627261761158	-2183
763.3	675.9	1	LDB18_I_C_02	675.9	4038	4183	4133	1.20627261761158	-2183
763.8	675.9	1	LDB18_I_C_02	675.9	4038	4183	4133	1.20627261761158	-2183
764.3	675.9	1	LDB18_I_C_02	675.9	4038	4183	4133	1.20627261761158	-2183
764.8	675.9	1	LDB18_I_C_02	675.9	4038	4183	4133	1.20627261761158	-2183
765.3	675.9	1	LDB18_I_C_02	675.9	4038	4183	4133	1.20627261761158	-2183
765.8	675.9	1	LDB18_I_C_02	675.9	4038	4183	4133	1.20627261761158	-2183
766.3	675.9	1	LDB18_I_C_02	675.9	4038	4183	4133	1.20627261761158	-2183
766.8	675.9	1	LDB18_I_C_02	675.9	4038	4183	4133	1.20627261761158	-2183
767.3	675.9	1	LDB18_I_C_02	675.9	4038	4183	4133	1.20627261761158	-2183
767.8	675.9	1	LDB18_I_C_02	675.9	4038	4183	4133	1.20627261761158	-2183
768.3	675.9	1	LDB18_I_C_02	675.9	4038	4183	4133	1.20627261761158	-2183
768.8	676.2		LDB18_I_C_02	676.2	4040	4185	4136	1.20481927710843	-2186
769.3	676.7		LDB18_I_C_02	676.7	4045	4189	4140	1.20336943441637	-2190
769.8	677.2		LDB18_I_C_02	677.2	4049	4193	4144	1.20192307692308	-2194
770.3	677.7		LDB18_I_C_02	677.7	4054	4197	4148	1.20048019207683	-2198
770.8	678.2		LDB18_I_C_02	678.2	4059	4201	4152	1.19904076738609	-2202
771.3	678.7		LDB18_I_C_02	678.7	4063	4206	4157	1.19760479041916	-2207
771.8	679.2		LDB18_I_C_02	679.2	4068	4210	4161	1.19617224880383	-2211
772.3	679.7		LDB18_I_C_02	679.7	4073	4214	4165	1.194743130227	-2215
772.8	680.2		LDB18_I_C_02	680.2	4077	4218	4169	1.19189511323004	-2219
773.3	680.7		LDB18_I_C_02	680.7	4082	4223	4173	1.19047619047619	-2223
773.8	681.2		LDB18_I_C_02	681.2	4087	4227	4178	1.18906064209275	-2228
774.3	681.7		LDB18_I_C_02	681.7	4091	4231	4182	1.18764845605701	-2232
774.8	682.2		LDB18_I_C_02	682.2	4096	4235	4186	1.18623962040332	-2236
775.3	682.7		LDB18_I_C_02	682.7	4101	4239	4190	1.18483412322275	-2240
775.8	683.2		LDB18_I_C_02	683.2	4106	4243	4194	1.18203309692671	-2244
776.3	683.7		LDB18_I_C_02	683.7	4110	4247	4199	1.18063754427391	-2249
776.8	684.2		LDB18_I_C_02	684.2	4115	4251	4203	1.17924528301887	-2253
777.3	684.7		LDB18_I_C_02	684.7	4120	4255	4207	1.17647058823529	-2257
777.8	685.2		LDB18_I_C_02	685.2	4125	4260	4211	1.17508813160987	-2261
778.3	685.7		LDB18_I_C_02	685.7	4130	4264	4216	1.17370892018779	-2266
778.8	686.2		LDB18_I_C_02	686.2	4135	4268	4220	1.17096018735363	-2270
779.3	686.7		LDB18_I_C_02	686.7	4140	4272	4224	1.16959064327485	-2274
779.8	687.2		LDB18_I_C_02	687.2	4145	4277	4228	1.16822429906542	-2278
780.3	687.7		LDB18_I_C_02	687.7	4150	4281	4233	1.16550116550117	-2283
780.8	688.2		LDB18_I_C_02	688.2	4155	4285	4237	1.16414435389988	-2287
781.3	688.7		LDB18_I_C_02	688.7	4160	4289	4241	1.16144018583043	-2291
781.8	689.2		LDB18_I_C_02	689.2	4165	4294	4246	1.16009280742459	-2296
782.3	689.7		LDB18_I_C_02	689.7	4170	4298	4250	1.15740740740741	-2300
782.8	690.2		LDB18_I_C_02	690.2	4175	4302	4254	1.15606936416185	-2304
783.3	690.7		LDB18_I_C_02	690.7	4180	4306	4259	1.15340253748558	-2309
783.8	691.2		LDB18_I_C_02	691.2	4185	4310	4263	1.15207373271889	-2313
784.3	691.7		LDB18_I_C_02	691.7	4190	4315	4267	1.14942528735632	-2317
784.8	692.2		LDB18_I_C_02	692.2	4196	4319	4272	1.14810562571757	-2322
785.3	692.7		LDB18_I_C_02	692.7	4201	4323	4276	1.1454753722795	-2326
785.8	693.2		LDB18_I_C_02	693.2	4206	4327	4280	1.1441647597254	-2330
786.3	693.7		LDB18_I_C_02	693.7	4211	4332	4285	1.14155251141553	-2335
786.8	694.2		LDB18_I_C_02	694.2	4216	4337	4289	1.13895216400911	-2339
787.3	694.7		LDB18_I_C_02	694.7	4221	4341	4294	1.13765642775882	-2344
787.8	695.2		LDB18_I_C_02	695.2	4226	4345	4298	1.13507377979569	-2348
788.3	695.7		LDB18_I_C_02	695.7	4231	4349	4302	1.13250283125708	-2352
788.8	696.2		LDB18_I_C_02	696.2	4236	4354	4307	1.12994350282486	-2357
789.3	696.7		LDB18_I_C_02	696.7	4241	4358	4311	1.12866817155756	-2361
791.8	699.2		LDB18_I_C_02	699.2	4267	4381	4333	1.11731843575419	-2383
792.3	699.7		LDB18_I_C_02	699.7	4272	4386	4338	1.11482720178372	-2388
792.8	700.2		LDB18_I_C_02	700.2	4277	4390	4342	1.11234705228031	-2392
793.3	700.7		LDB18_I_C_02	700.7	4282	4395	4347	1.10987791342952	-2397
793.8	701.2		LDB18_I_C_02	701.2	4287	4399	4351	1.10741971207087	-2401
794.3	701.7		LDB18_I_C_02	701.7	4293	4404	4356	1.10497237569061	-2406
794.8	702.2		LDB18_I_C_02	702.2	4298	4408	4360	1.10253583241455	-2410
795.3	702.7		LDB18_I_C_02	702.7	4303	4413	4365	1.1001100110011	-2415
795.8	703.2		LDB18_I_C_02	703.2	4308	4418	4370	1.09769484083425	-2420
796.3	703.7		LDB18_I_C_02	703.7	4313	4422	4374	1.09529025191676	-2424
796.8	704.2		LDB18_I_C_02	704.2	4319	4427	4379	1.09289617486339	-2429
797.3	704.7		LDB18_I_C_02	704.7	4324	4431	4383	1.09051254089422	-2433
797.8	705.2		LDB18_I_C_02	705.2	4329	4436	4388	1.08813928182807	-2438
798.3	705.7		LDB18_I_C_02	705.7	4334	4441	4392	1.085776330076	-2442
798.8	706.2		LDB18_I_C_02	706.2	4339	4445	4397	1.08342361863489	-2447
799.3	706.7		LDB18_I_C_02	706.7	4344	4450	4402	1.08108108108108	-2452
799.8	707.2		LDB18_I_C_02	707.2	4349	4455	4406	1.07874865156419	-2456
800.3	707.7		LDB18_I_C_02	707.7	4354	4459	4411	1.07642626480086	-2461
800.8	708.2		LDB18_I_C_02	708.2	4359	4464	4416	1.07411385606874	-2466
801.3	708.7		LDB18_I_C_02	708.7	4364	4469	4420	1.07066381156317	-2470
801.8	709.2		LDB18_I_C_02	709.2	4369	4474	4425	1.06837606837607	-2475
802.3	709.7		LDB18_I_C_02	709.7	4374	4478	4430	1.06609808102345	-2480
802.8	710.2		LDB18_I_C_02	710.2	4379	4483	4434	1.06382978723404	-2484
803.3	710.7		LDB18_I_C_02	710.7	4385	4487	4439	1.06157112526539	-2489
803.8	711.2		LDB18_I_C_02	711.2	4390	4492	4444	1.05820105820106	-2494
804.3	711.7		LDB18_I_C_02	711.7	4395	4496	4448	1.05596620908131	-2498
804.8	712.2		LDB18_I_C_02	712.2	4400	4501	4453	1.05374077976818	-2503
805.3	712.7		LDB18_I_C_02	712.7	4405	4506	4458	1.05042016806723	-2508
805.8	713.2		LDB18_I_C_02	713.2	4411	4511	4463	1.0482180293501	-2513
806.3	713.7		LDB18_I_C_02	713.7	4416	4516	4467	1.04602510460251	-2517
806.8	714.2		LDB18_I_C_02	714.2	4420	4520	4472	1.04275286757039	-2522
807.3	714.7		LDB18_I_C_02	714.7	4426	4525	4477	1.04058272632674	-2527
807.8	715.2		LDB18_I_C_02	715.2	4431	4530	4482	1.03734439834025	-2532
808.3	715.7		LDB18_I_C_02	715.7	4436	4535	4487	1.0351966873706	-2537
808.8	716.2		LDB18_I_C_02	716.2	4442	4540	4492	1.03199174406605	-2542
809.3	716.7		LDB18_I_C_02	716.7	4447	4545	4496	1.02986611740474	-2546
809.8	717.2		LDB18_I_C_02	717.2	4452	4550	4501	1.02669404517454	-2551
810.3	717.7		LDB18_I_C_02	717.7	4458	4554	4506	1.02459016393443	-2556
810.8	718.2		LDB18_I_C_02	718.2	4463	4559	4511	1.02145045965271	-2561
811.3	718.7		LDB18_I_C_02	718.7	4469	4564	4516	1.01936799184506	-2566
811.8	719.2		LDB18_I_C_02	719.2	4474	4569	4521	1.01626016260163	-2571
812.3	719.7		LDB18_I_C_02	719.7	4479	4574	4526	1.01419878296146	-2576
812.8	720.2		LDB18_I_C_02	720.2	4484	4579	4531	1.01214574898785	-2581
813.3	720.7		LDB18_I_C_02	720.7	4489	4584	4536	1.00908173562059	-2586
813.8	721.2		LDB18_I_C_02	721.2	4494	4589	4541	1.00704934541793	-2591
814.3	721.7		LDB18_I_C_02	721.7	4499	4594	4546	1.00401606425703	-2596
814.8	722.2		LDB18_I_C_02	722.2	4505	4599	4551	1.00200400801603	-2601
815.3	722.6	1	LDB18_I_D_02	722.6	4508	4603	4555	1	-2605
815.6	722.6	1	LDB18_I_D_02	722.6	4508	4603	4555	1	-2605
816.1	722.6	1	LDB18_I_D_02	722.6	4508	4603	4555	1	-2605
816.6	722.6	1	LDB18_I_D_02	722.6	4508	4603	4555	1	-2605
817.1	722.6	1	LDB18_I_D_02	722.6	4508	4603	4555	1	-2605
817.6	722.6	1	LDB18_I_D_02	722.6	4508	4603	4555	1	-2605
818.1	722.6	1	LDB18_I_D_02	722.6	4508	4603	4555	1	-2605
818.6	722.6	1	LDB18_I_D_02	722.6	4508	4603	4555	1	-2605
819.1	722.6	1	LDB18_I_D_02	722.6	4508	4603	4555	1	-2605
819.6	722.6	1	LDB18_I_D_02	722.6	4508	4603	4555	1	-2605
820.1	722.6	1	LDB18_I_D_02	722.6	4508	4603	4555	1	-2605
820.6	722.6	1	LDB18_I_D_02	722.6	4508	4603	4555	1	-2605
821.1	722.6	1	LDB18_I_D_02	722.6	4508	4603	4555	1	-2605
821.6	722.6	1	LDB18_I_D_02	722.6	4508	4603	4555	1	-2605
822.1	722.6	1	LDB18_I_D_02	722.6	4508	4603	4555	1	-2605
822.6	722.6	1	LDB18_I_D_02	722.6	4508	4603	4555	1	-2605
823.1	722.6	1	LDB18_I_D_02	722.6	4508	4603	4555	1	-2605
823.6	722.6	1	LDB18_I_D_02	722.6	4508	4603	4555	1	-2605
824.1	722.6	1	LDB18_I_D_02	722.6	4508	4603	4555	1	-2605
824.6	722.6	1	LDB18_I_D_02	722.6	4508	4603	4555	1	-2605
825.1	722.6	1	LDB18_I_D_02	722.6	4508	4603	4555	1	-2605
825.6	722.6	1	LDB18_I_D_02	722.6	4508	4603	4555	1	-2605
826.1	722.6	1	LDB18_I_D_02	722.6	4508	4603	4555	1	-2605
826.6	722.6	1	LDB18_I_D_02	722.6	4508	4603	4555	1	-2605
827.1	722.6	1	LDB18_I_D_02	722.6	4508	4603	4555	1	-2605
827.6	722.6	1	LDB18_I_D_02	722.6	4508	4603	4555	1	-2605
828.1	722.6	1	LDB18_I_D_02	722.6	4508	4603	4555	1	-2605
828.6	722.6	1	LDB18_I_D_02	722.6	4508	4603	4555	1	-2605
829.1	722.6	1	LDB18_I_D_02	722.6	4508	4603	4555	1	-2605
829.6	722.6	1	LDB18_I_D_02	722.6	4508	4603	4555	1	-2605
830.1	722.6	1	LDB18_I_D_02	722.6	4508	4603	4555	1	-2605
830.6	722.6	1	LDB18_I_D_02	722.6	4508	4603	4555	1	-2605
831.1	722.6	1	LDB18_I_D_02	722.6	4508	4603	4555	1	-2605
831.6	722.6	1	LDB18_I_D_02	722.6	4508	4603	4555	1	-2605
832.1	722.6	1	LDB18_I_D_02	722.6	4508	4603	4555	1	-2605
832.6	722.6	1	LDB18_I_D_02	722.6	4508	4603	4555	1	-2605
833.1	722.6	1	LDB18_I_D_02	722.6	4508	4603	4555	1	-2605
833.6	722.6	1	LDB18_I_D_02	722.6	4508	4603	4555	1	-2605
834.1	722.6	1	LDB18_I_D_02	722.6	4508	4603	4555	1	-2605
834.6	722.6	1	LDB18_I_D_02	722.6	4508	4603	4555	1	-2605
835.1	722.6	1	LDB18_I_D_02	722.6	4508	4603	4555	1	-2605
835.6	722.6	1	LDB18_I_D_02	722.6	4508	4603	4555	1	-2605
836.1	722.6	1	LDB18_I_D_02	722.6	4508	4603	4555	1	-2605
836.6	722.6	1	LDB18_I_D_02	722.6	4508	4603	4555	1	-2605
837.1	722.6	1	LDB18_I_D_02	722.6	4508	4603	4555	1	-2605
837.6	722.6	1	LDB18_I_D_02	722.6	4508	4603	4555	1	-2605
838.1	722.6	1	LDB18_I_D_02	722.6	4508	4603	4555	1	-2605
838.6	722.6	1	LDB18_I_D_02	722.6	4508	4603	4555	1	-2605
839.1	722.6	1	LDB18_I_D_02	722.6	4508	4603	4555	1	-2605
839.6	722.6	1	LDB18_I_D_02	722.6	4508	4603	4555	1	-2605
840.1	722.6	1	LDB18_I_D_02	722.6	4508	4603	4555	1	-2605
840.6	722.6	1	LDB18_I_D_02	722.6	4508	4603	4555	1	-2605
841.1	722.6	1	LDB18_I_D_02	722.6	4508	4603	4555	1	-2605
841.6	722.6	1	LDB18_I_D_02	722.6	4508	4603	4555	1	-2605
842.1	722.6	1	LDB18_I_D_02	722.6	4508	4603	4555	1	-2605
842.6	722.6	1	LDB18_I_D_02	722.6	4508	4603	4555	1	-2605
843.1	722.6	1	LDB18_I_D_02	722.6	4508	4603	4555	1	-2605
843.6	722.6	1	LDB18_I_D_02	722.6	4508	4603	4555	1	-2605
844.1	722.6	1	LDB18_I_D_02	722.6	4508	4603	4555	1	-2605
844.6	722.6	1	LDB18_I_D_02	722.6	4508	4603	4555	1	-2605
845.1	722.6	1	LDB18_I_D_02	722.6	4508	4603	4555	1	-2605
845.6	722.6	1	LDB18_I_D_02	722.6	4508	4603	4555	1	-2605
846.1	722.6	1	LDB18_I_D_02	722.6	4508	4603	4555	1	-2605
846.6	722.6	1	LDB18_I_D_02	722.6	4508	4603	4555	1	-2605
847.1	722.6	1	LDB18_I_D_02	722.6	4508	4603	4555	1	-2605
847.6	722.6	1	LDB18_I_D_02	722.6	4508	4603	4555	1	-2605
848.1	722.6	1	LDB18_I_D_02	722.6	4508	4603	4555	1	-2605
848.6	722.6	1	LDB18_I_D_02	722.6	4508	4603	4555	1	-2605
849.1	722.6	1	LDB18_I_D_02	722.6	4508	4603	4555	1	-2605
849.6	722.6	1	LDB18_I_D_02	722.6	4508	4603	4555	1	-2605
850.1	722.6	1	LDB18_I_D_02	722.6	4508	4603	4555	1	-2605
850.6	722.6	1	LDB18_I_D_02	722.6	4508	4603	4555	1	-2605
851.1	722.6	1	LDB18_I_D_02	722.6	4508	4603	4555	1	-2605
851.6	722.6	1	LDB18_I_D_02	722.6	4508	4603	4555	1	-2605
852.1	722.6	1	LDB18_I_D_02	722.6	4508	4603	4555	1	-2605
852.6	722.6	1	LDB18_I_D_02	722.6	4508	4603	4555	1	-2605
853.1	722.6	1	LDB18_I_D_02	722.6	4508	4603	4555	1	-2605
853.6	722.6	1	LDB18_I_D_02	722.6	4508	4603	4555	1	-2605
854.1	723.1		LDB18_I_D_02	723.1	4514	4608	4560	0.997008973080758	-2610
854.6	723.6		LDB18_I_D_02	723.6	4519	4613	4565	0.99502487562189	-2615
855.1	724.1		LDB18_I_D_02	724.1	4524	4618	4570	0.992063492063492	-2620
855.6	724.6		LDB18_I_D_02	724.6	4530	4623	4575	0.99009900990099	-2625
856.1	725.1		LDB18_I_D_02	725.1	4535	4628	4580	0.987166831194472	-2630
856.6	725.6		LDB18_I_D_02	725.6	4541	4633	4585	0.985221674876847	-2635
857.1	726.1		LDB18_I_D_02	726.1	4546	4638	4590	0.982318271119843	-2640
857.6	726.6		LDB18_I_D_02	726.6	4551	4643	4595	0.980392156862745	-2645
858.1	727.1		LDB18_I_D_02	727.1	4556	4648	4600	0.977517106549365	-2650
858.6	727.6		LDB18_I_D_02	727.6	4562	4653	4605	0.975609756097561	-2655
859.1	728.1		LDB18_I_D_02	728.1	4567	4658	4610	0.972762645914397	-2660
859.6	728.6		LDB18_I_D_02	728.6	4573	4663	4615	0.970873786407767	-2665
860.1	729.1		LDB18_I_D_02	729.1	4578	4668	4621	0.968054211035818	-2671
860.6	729.6		LDB18_I_D_02	729.6	4583	4674	4626	0.966183574879227	-2676
861.1	730.1		LDB18_I_D_02	730.1	4588	4679	4631	0.963391136801541	-2681
861.6	730.6		LDB18_I_D_02	730.6	4593	4684	4636	0.961538461538461	-2686
862.1	731.1		LDB18_I_D_02	731.1	4599	4689	4641	0.959692898272553	-2691
862.6	731.6		LDB18_I_D_02	731.6	4604	4694	4647	0.956937799043062	-2697
863.1	732.1		LDB18_I_D_02	732.1	4609	4699	4652	0.955109837631328	-2702
863.6	732.6		LDB18_I_D_02	732.6	4615	4705	4657	0.952380952380952	-2707
864.1	733.1		LDB18_I_D_02	733.1	4621	4710	4662	0.950570342205323	-2712
864.6	733.6		LDB18_I_D_02	733.6	4626	4715	4668	0.947867298578199	-2718
865.1	734.1		LDB18_I_D_02	734.1	4632	4720	4673	0.946073793755913	-2723
865.6	734.6		LDB18_I_D_02	734.6	4637	4725	4678	0.943396226415094	-2728
866.1	735.1		LDB18_I_D_02	735.1	4642	4730	4683	0.941619585687382	-2733
866.6	735.6		LDB18_I_D_02	735.6	4648	4735	4689	0.938967136150235	-2739
867.1	736.1		LDB18_I_D_02	736.1	4653	4741	4694	0.937207122774133	-2744
867.6	736.6		LDB18_I_D_02	736.6	4659	4746	4699	0.935453695042096	-2749
868.1	737.1		LDB18_I_D_02	737.1	4664	4751	4705	0.932835820895522	-2755
868.6	737.6		LDB18_I_D_02	737.6	4669	4757	4710	0.931098696461825	-2760
869.1	738.1		LDB18_I_D_02	738.1	4675	4762	4715	0.928505106778087	-2765
869.6	738.6		LDB18_I_D_02	738.6	4680	4768	4721	0.92678405931418	-2771
870.1	739.1		LDB18_I_D_02	739.1	4686	4773	4726	0.924214417744917	-2776
870.6	739.6		LDB18_I_D_02	739.6	4691	4779	4732	0.922509225092251	-2782
871.1	740.1		LDB18_I_D_02	740.1	4696	4784	4737	0.920810313075506	-2787
871.6	740.6		LDB18_I_D_02	740.6	4702	4790	4743	0.918273645546373	-2793
872.1	741.1		LDB18_I_D_02	741.1	4707	4795	4748	0.916590284142988	-2798
872.6	741.6		LDB18_I_D_02	741.6	4712	4801	4753	0.914076782449726	-2803
873.1	742.1		LDB18_I_D_02	742.1	4718	4806	4759	0.912408759124088	-2809
873.6	742.6		LDB18_I_D_02	742.6	4724	4812	4764	0.909918107370337	-2814
874.1	743.1		LDB18_I_D_02	743.1	4729	4817	4770	0.908265213442325	-2820
874.6	743.6		LDB18_I_D_02	743.6	4735	4823	4775	0.906618313689937	-2825
875.1	744.1		LDB18_I_D_02	744.1	4740	4829	4781	0.904159132007233	-2831
875.6	744.6		LDB18_I_D_02	744.6	4746	4834	4786	0.902527075812274	-2836
876.1	745.1		LDB18_I_D_02	745.1	4751	4840	4792	0.9000900090009	-2842
876.6	745.6		LDB18_I_D_02	745.6	4757	4845	4798	0.898472596585804	-2848
877.1	746.1		LDB18_I_D_02	746.1	4762	4851	4803	0.896860986547085	-2853
877.6	746.6		LDB18_I_D_02	746.6	4768	4857	4809	0.894454382826476	-2859
878.1	747.1		LDB18_I_D_02	747.1	4773	4862	4814	0.892857142857143	-2864
878.6	747.6		LDB18_I_D_02	747.6	4779	4868	4820	0.890471950133571	-2870
879.1	748.1		LDB18_I_D_02	748.1	4784	4873	4826	0.888888888888889	-2876
879.6	748.6		LDB18_I_D_02	748.6	4790	4879	4831	0.886524822695035	-2881
880.1	749.1		LDB18_I_D_02	749.1	4795	4884	4837	0.884955752212389	-2887
880.6	749.6		LDB18_I_D_02	749.6	4800	4890	4842	0.88339222614841	-2892
881.1	750.1		LDB18_I_D_02	750.1	4806	4896	4848	0.881057268722467	-2898
881.6	750.6		LDB18_I_D_02	750.6	4812	4901	4854	0.879507475813544	-2904
882.1	751.1		LDB18_I_D_02	751.1	4817	4907	4860	0.87719298245614	-2910
882.6	751.6		LDB18_I_D_02	751.6	4823	4913	4865	0.875656742556918	-2915
883.1	752.1		LDB18_I_D_02	752.1	4828	4918	4871	0.874125874125874	-2921
886.1	755.1		LDB18_I_D_02	755.1	4863	4952	4905	0.863557858376511	-2955
886.6	755.6		LDB18_I_D_02	755.6	4868	4958	4911	0.862068965517241	-2961
887.1	756.1		LDB18_I_D_02	756.1	4874	4963	4917	0.860585197934596	-2967
887.6	756.6		LDB18_I_D_02	756.6	4880	4969	4923	0.859106529209622	-2973
888.1	757.1		LDB18_I_D_02	757.1	4886	4975	4929	0.857632933104631	-2979
888.6	757.6		LDB18_I_D_02	757.6	4892	4981	4935	0.856164383561644	-2985
889.1	758.1		LDB18_I_D_02	758.1	4898	4987	4940	0.854700854700855	-2990
889.6	758.6		LDB18_I_D_02	758.6	4903	4993	4946	0.853242320819113	-2996
890.1	759.1		LDB18_I_D_02	759.1	4909	4999	4952	0.851788756388416	-3002
890.6	759.6		LDB18_I_D_02	759.6	4915	5005	4958	0.850340136054422	-3008
891.1	760.1		LDB18_I_D_02	760.1	4921	5010	4964	0.848896434634975	-3014
891.6	760.6		LDB18_I_D_02	760.6	4927	5016	4970	0.848176420695505	-3020
892.1	761.1		LDB18_I_D_02	761.1	4933	5022	4976	0.846740050804403	-3026
892.6	761.6		LDB18_I_D_02	761.6	4939	5028	4982	0.84530853761623	-3032
893.1	762.1		LDB18_I_D_02	762.1	4945	5034	4987	0.844594594594595	-3037
893.6	762.4	1	LDB18_I_D_02	762.4	4948	5037	4991	0.843881856540084	-3041
894.1	762.4	1	LDB18_I_D_02	762.4	4948	5037	4991	0.843881856540084	-3041
894.6	762.4	1	LDB18_I_D_02	762.4	4948	5037	4991	0.843881856540084	-3041
895.1	762.4	1	LDB18_I_D_02	762.4	4948	5037	4991	0.843881856540084	-3041
895.6	762.4	1	LDB18_I_D_02	762.4	4948	5037	4991	0.843881856540084	-3041
896.1	762.4	1	LDB18_I_D_02	762.4	4948	5037	4991	0.843881856540084	-3041
896.6	762.4	1	LDB18_I_D_02	762.4	4948	5037	4991	0.843881856540084	-3041
897.1	762.4	1	LDB18_I_D_02	762.4	4948	5037	4991	0.843881856540084	-3041
897.6	762.4	1	LDB18_I_D_02	762.4	4948	5037	4991	0.843881856540084	-3041
898.1	762.4	1	LDB18_I_D_02	762.4	4948	5037	4991	0.843881856540084	-3041
898.6	762.4	1	LDB18_I_D_02	762.4	4948	5037	4991	0.843881856540084	-3041
899.1	762.4	1	LDB18_I_D_02	762.4	4948	5037	4991	0.843881856540084	-3041
899.6	762.4	1	LDB18_I_D_02	762.4	4948	5037	4991	0.843881856540084	-3041
900.1	762.4	1	LDB18_I_D_02	762.4	4948	5037	4991	0.843881856540084	-3041
900.6	762.4	1	LDB18_I_D_02	762.4	4948	5037	4991	0.843881856540084	-3041
901.1	762.4	1	LDB18_I_D_02	762.4	4948	5037	4991	0.843881856540084	-3041
901.6	762.4	1	LDB18_I_D_02	762.4	4948	5037	4991	0.843881856540084	-3041
902.1	762.4	1	LDB18_I_D_02	762.4	4948	5037	4991	0.843881856540084	-3041
902.6	762.4	1	LDB18_I_D_02	762.4	4948	5037	4991	0.843881856540084	-3041
903.1	762.4	1	LDB18_I_D_02	762.4	4948	5037	4991	0.843881856540084	-3041
903.6	762.4	1	LDB18_I_D_02	762.4	4948	5037	4991	0.843881856540084	-3041
904.1	762.4	1	LDB18_I_D_02	762.4	4948	5037	4991	0.843881856540084	-3041
904.6	762.4	1	LDB18_I_D_02	762.4	4948	5037	4991	0.843881856540084	-3041
905.1	762.4	1	LDB18_I_D_02	762.4	4948	5037	4991	0.843881856540084	-3041
905.6	762.4	1	LDB18_I_D_02	762.4	4948	5037	4991	0.843881856540084	-3041
906.1	762.4	1	LDB18_I_D_02	762.4	4948	5037	4991	0.843881856540084	-3041
906.6	762.4	1	LDB18_I_D_02	762.4	4948	5037	4991	0.843881856540084	-3041
907.1	762.4	1	LDB18_I_D_02	762.4	4948	5037	4991	0.843881856540084	-3041
907.6	762.4	1	LDB18_I_D_02	762.4	4948	5037	4991	0.843881856540084	-3041
908.1	762.4	1	LDB18_I_D_02	762.4	4948	5037	4991	0.843881856540084	-3041
908.6	762.4	1	LDB18_I_D_02	762.4	4948	5037	4991	0.843881856540084	-3041
909.1	762.4	1	LDB18_I_D_02	762.4	4948	5037	4991	0.843881856540084	-3041
909.6	762.4	1	LDB18_I_D_02	762.4	4948	5037	4991	0.843881856540084	-3041
910.1	762.4	1	LDB18_I_D_02	762.4	4948	5037	4991	0.843881856540084	-3041
910.6	762.4	1	LDB18_I_D_02	762.4	4948	5037	4991	0.843881856540084	-3041
911.1	762.4	1	LDB18_I_D_02	762.4	4948	5037	4991	0.843881856540084	-3041
911.6	762.4	1	LDB18_I_D_02	762.4	4948	5037	4991	0.843881856540084	-3041
912.1	762.4	1	LDB18_I_D_02	762.4	4948	5037	4991	0.843881856540084	-3041
912.6	762.4	1	LDB18_I_D_02	762.4	4948	5037	4991	0.843881856540084	-3041
913.1	762.4	1	LDB18_I_D_02	762.4	4948	5037	4991	0.843881856540084	-3041
913.6	762.4	1	LDB18_I_D_02	762.4	4948	5037	4991	0.843881856540084	-3041
914.1	762.4	1	LDB18_I_D_02	762.4	4948	5037	4991	0.843881856540084	-3041
914.6	762.4	1	LDB18_I_D_02	762.4	4948	5037	4991	0.843881856540084	-3041
915.1	762.4	1	LDB18_I_D_02	762.4	4948	5037	4991	0.843881856540084	-3041
915.6	762.4	1	LDB18_I_D_02	762.4	4948	5037	4991	0.843881856540084	-3041
916.1	762.4	1	LDB18_I_D_02	762.4	4948	5037	4991	0.843881856540084	-3041
916.6	762.4	1	LDB18_I_D_02	762.4	4948	5037	4991	0.843881856540084	-3041
917.1	762.4	1	LDB18_I_D_02	762.4	4948	5037	4991	0.843881856540084	-3041
917.6	762.4	1	LDB18_I_D_02	762.4	4948	5037	4991	0.843881856540084	-3041
918.1	762.4	1	LDB18_I_D_02	762.4	4948	5037	4991	0.843881856540084	-3041
918.6	762.4	1	LDB18_I_D_02	762.4	4948	5037	4991	0.843881856540084	-3041
919.1	762.4	1	LDB18_I_D_02	762.4	4948	5037	4991	0.843881856540084	-3041
919.6	762.4	1	LDB18_I_D_02	762.4	4948	5037	4991	0.843881856540084	-3041
920.1	762.4	1	LDB18_I_D_02	762.4	4948	5037	4991	0.843881856540084	-3041
920.6	762.4	1	LDB18_I_D_02	762.4	4948	5037	4991	0.843881856540084	-3041
921.1	762.4	1	LDB18_I_D_02	762.4	4948	5037	4991	0.843881856540084	-3041
921.6	762.4	1	LDB18_I_D_02	762.4	4948	5037	4991	0.843881856540084	-3041
922.1	762.4	1	LDB18_I_D_02	762.4	4948	5037	4991	0.843881856540084	-3041
922.6	762.4	1	LDB18_I_D_02	762.4	4948	5037	4991	0.843881856540084	-3041
923.1	762.4	1	LDB18_I_D_02	762.4	4948	5037	4991	0.843881856540084	-3041
923.6	762.4	1	LDB18_I_D_02	762.4	4948	5037	4991	0.843881856540084	-3041
924.1	762.4	1	LDB18_I_D_02	762.4	4948	5037	4991	0.843881856540084	-3041
924.6	762.4	1	LDB18_I_D_02	762.4	4948	5037	4991	0.843881856540084	-3041
925.1	762.4	1	LDB18_I_D_02	762.4	4948	5037	4991	0.843881856540084	-3041
925.6	762.4	1	LDB18_I_D_02	762.4	4948	5037	4991	0.843881856540084	-3041
926.1	762.4	1	LDB18_I_D_02	762.4	4948	5037	4991	0.843881856540084	-3041
926.6	762.4	1	LDB18_I_D_02	762.4	4948	5037	4991	0.843881856540084	-3041
927.3	763.1		LDB19_I_B_02	763.1	4956	5045	4999	0.841750841750842	-3049
927.8	763.6		LDB19_I_B_02	763.6	4962	5051	5005	0.841042893187553	-3055
928.3	764.1		LDB19_I_B_02	764.1	4968	5057	5011	0.839630562552477	-3061
928.8	764.6		LDB19_I_B_02	764.6	4974	5063	5017	0.838926174496644	-3067
929.3	765.1		LDB19_I_B_02	765.1	4980	5069	5023	0.837520938023451	-3073
929.8	765.6		LDB19_I_B_02	765.6	4985	5075	5029	0.836820083682008	-3079
930.3	766.1		LDB19_I_B_02	766.1	4991	5080	5035	0.835421888053467	-3085
930.8	766.6		LDB19_I_B_02	766.6	4997	5086	5041	0.834724540901502	-3091
931.3	767.1		LDB19_I_B_02	767.1	5002	5092	5047	0.834028356964137	-3097
931.8	767.6		LDB19_I_B_02	767.6	5008	5098	5053	0.833333333333333	-3103
932.3	768.1		LDB19_I_B_02	768.1	5014	5104	5059	0.831946755407654	-3109
932.8	768.6		LDB19_I_B_02	768.6	5020	5110	5065	0.831255195344971	-3115
933.3	769.1		LDB19_I_B_02	769.1	5026	5116	5071	0.830564784053156	-3121
933.8	769.6		LDB19_I_B_02	769.6	5032	5121	5077	0.829875518672199	-3127
934.3	770.1		LDB19_I_B_02	770.1	5038	5127	5083	0.829187396351575	-3133
934.8	770.6		LDB19_I_B_02	770.6	5044	5133	5089	0.828500414250207	-3139
935.3	771.1		LDB19_I_B_02	771.1	5050	5139	5095	0.827814569536424	-3145
935.8	771.6		LDB19_I_B_02	771.6	5056	5145	5101	0.827129859387924	-3151
936.3	772.1		LDB19_I_B_02	772.1	5062	5151	5107	0.826446280991736	-3157
936.8	772.6		LDB19_I_B_02	772.6	5068	5157	5113	0.825763831544178	-3163
937.3	773.1		LDB19_I_B_02	773.1	5074	5163	5119	0.825082508250825	-3169
937.8	773.6		LDB19_I_B_02	773.6	5079	5169	5125	0.824402308326463	-3175
938.3	774.1		LDB19_I_B_02	774.1	5085	5175	5132	0.824402308326463	-3182
938.8	774.6		LDB19_I_B_02	774.6	5091	5181	5138	0.823723228995058	-3188
939.3	775.1		LDB19_I_B_02	775.1	5097	5187	5144	0.823045267489712	-3194
939.8	775.6		LDB19_I_B_02	775.6	5103	5193	5150	0.823045267489712	-3200
940.3	776.1		LDB19_I_B_02	776.1	5109	5199	5156	0.822368421052632	-3206
940.8	776.6		LDB19_I_B_02	776.6	5115	5204	5162	0.822368421052632	-3212
941.3	776.9	1	LDB19_I_B_02	776.9	5119	5208	5166	0.821692686935086	-3216
941.8	776.9	1	LDB19_I_B_02	776.9	5119	5208	5166	0.821692686935086	-3216
942.3	776.9	1	LDB19_I_B_02	776.9	5119	5208	5166	0.821692686935086	-3216
942.8	776.9	1	LDB19_I_B_02	776.9	5119	5208	5166	0.821692686935086	-3216
943.3	776.9	1	LDB19_I_B_02	776.9	5119	5208	5166	0.821692686935086	-3216
943.8	776.9	1	LDB19_I_B_02	776.9	5119	5208	5166	0.821692686935086	-3216
944.3	776.9	1	LDB19_I_B_02	776.9	5119	5208	5166	0.821692686935086	-3216
944.8	776.9	1	LDB19_I_B_02	776.9	5119	5208	5166	0.821692686935086	-3216
945.3	776.9	1	LDB19_I_B_02	776.9	5119	5208	5166	0.821692686935086	-3216
945.8	776.9	1	LDB19_I_B_02	776.9	5119	5208	5166	0.821692686935086	-3216
946.3	776.9	1	LDB19_I_B_02	776.9	5119	5208	5166	0.821692686935086	-3216
946.8	776.9	1	LDB19_I_B_02	776.9	5119	5208	5166	0.821692686935086	-3216
947.3	776.9	1	LDB19_I_B_02	776.9	5119	5208	5166	0.821692686935086	-3216
947.8	776.9	1	LDB19_I_B_02	776.9	5119	5208	5166	0.821692686935086	-3216
948.3	776.9	1	LDB19_I_B_02	776.9	5119	5208	5166	0.821692686935086	-3216
948.8	776.9	1	LDB19_I_B_02	776.9	5119	5208	5166	0.821692686935086	-3216
949.3	776.9	1	LDB19_I_B_02	776.9	5119	5208	5166	0.821692686935086	-3216
949.8	777.2		LDB19_I_B_02	777.2	5122	5212	5169	0.821692686935086	-3219
950.3	777.7		LDB19_I_B_02	777.7	5128	5218	5175	0.821018062397373	-3225
950.8	778.2		LDB19_I_B_02	778.2	5134	5225	5181	0.821018062397373	-3231
951.3	778.7		LDB19_I_B_02	778.7	5140	5231	5187	0.821018062397373	-3237
951.8	779.2		LDB19_I_B_02	779.2	5146	5237	5194	0.820344544708778	-3244
952.3	779.7		LDB19_I_B_02	779.7	5152	5243	5200	0.820344544708778	-3250
952.8	780.2		LDB19_I_B_02	780.2	5157	5249	5206	0.820344544708778	-3256
953.3	780.7		LDB19_I_B_02	780.7	5163	5255	5212	0.819672131147541	-3262
953.8	781.2		LDB19_I_B_02	781.2	5169	5261	5218	0.819672131147541	-3268
954.3	781.7		LDB19_I_B_02	781.7	5175	5267	5224	0.819672131147541	-3274
954.8	782.2		LDB19_I_B_02	782.2	5181	5274	5230	0.819672131147541	-3280
955.3	782.7		LDB19_I_B_02	782.7	5187	5280	5236	0.819672131147541	-3286
955.8	783.2		LDB19_I_B_02	783.2	5193	5286	5242	0.819672131147541	-3292
956.3	783.7		LDB19_I_B_02	783.7	5200	5292	5248	0.819672131147541	-3298
956.8	784.2		LDB19_I_B_02	784.2	5206	5298	5255	0.819672131147541	-3305
957.3	784.7		LDB19_I_B_02	784.7	5212	5304	5261	0.819672131147541	-3311
957.8	785.2		LDB19_I_B_02	785.2	5218	5310	5267	0.819672131147541	-3317
958.3	785.7		LDB19_I_B_02	785.7	5224	5317	5273	0.819672131147541	-3323
958.8	786.2		LDB19_I_B_02	786.2	5230	5323	5279	0.819672131147541	-3329
959.3	786.7		LDB19_I_B_02	786.7	5235	5329	5285	0.819672131147541	-3335
959.8	787.2		LDB19_I_B_02	787.2	5241	5336	5291	0.820344544708778	-3341
960.3	787.7		LDB19_I_B_02	787.7	5247	5342	5297	0.820344544708778	-3347
960.8	788.2		LDB19_I_B_02	788.2	5253	5348	5303	0.820344544708778	-3353
961.3	788.7		LDB19_I_B_02	788.7	5259	5353	5309	0.821018062397373	-3359
961.8	789.2		LDB19_I_B_02	789.2	5265	5359	5316	0.821018062397373	-3366
962.3	789.7		LDB19_I_B_02	789.7	5271	5365	5322	0.821692686935086	-3372
962.8	790.2		LDB19_I_B_02	790.2	5277	5371	5328	0.821692686935086	-3378
963.3	790.7		LDB19_I_B_02	790.7	5282	5377	5334	0.821692686935086	-3384
963.8	791.2		LDB19_I_B_02	791.2	5288	5383	5340	0.822368421052632	-3390
964.3	791.7		LDB19_I_B_02	791.7	5294	5389	5346	0.822368421052632	-3396
964.8	792.2		LDB19_I_B_02	792.2	5300	5395	5352	0.823045267489712	-3402
965.3	792.7		LDB19_I_B_02	792.7	5306	5402	5358	0.823045267489712	-3408
965.8	793.2		LDB19_I_B_02	793.2	5312	5408	5364	0.823723228995058	-3414
966.3	793.7		LDB19_I_B_02	793.7	5318	5414	5370	0.823723228995058	-3420
966.8	794.2		LDB19_I_B_02	794.2	5324	5421	5376	0.823723228995058	-3426
967.3	794.7		LDB19_I_B_02	794.7	5330	5427	5382	0.824402308326463	-3432
967.8	795.2		LDB19_I_B_02	795.2	5336	5433	5388	0.824402308326463	-3438
968.3	795.7		LDB19_I_B_02	795.7	5342	5440	5395	0.825082508250825	-3445
968.8	796.2		LDB19_I_B_02	796.2	5348	5446	5401	0.825082508250825	-3451
969.3	796.7		LDB19_I_B_02	796.7	5354	5452	5407	0.825082508250825	-3457
969.8	797.2		LDB19_I_B_02	797.2	5360	5459	5413	0.825763831544178	-3463
970.3	797.7		LDB19_I_B_02	797.7	5366	5465	5419	0.825763831544178	-3469
970.8	798.2		LDB19_I_B_02	798.2	5372	5471	5425	0.826446280991736	-3475
971.3	798.7		LDB19_I_B_02	798.7	5379	5478	5431	0.826446280991736	-3481
971.8	799.2		LDB19_I_B_02	799.2	5384	5484	5437	0.827129859387924	-3487
972.3	799.7		LDB19_I_B_02	799.7	5390	5490	5443	0.827129859387924	-3493
972.8	800.2		LDB19_I_B_02	800.2	5396	5497	5449	0.827814569536424	-3499
973.3	800.7		LDB19_I_B_02	800.7	5402	5503	5455	0.827814569536424	-3505
973.8	801.2		LDB19_I_B_02	801.2	5408	5509	5461	0.827814569536424	-3511
974.3	801.7		LDB19_I_B_02	801.7	5415	5516	5467	0.828500414250207	-3517
974.8	802.2		LDB19_I_B_02	802.2	5421	5522	5473	0.828500414250207	-3523
975.3	802.7		LDB19_I_B_02	802.7	5427	5528	5479	0.829187396351575	-3529
975.8	803.2		LDB19_I_B_02	803.2	5432	5534	5485	0.829187396351575	-3535
976.3	803.7		LDB19_I_B_02	803.7	5438	5541	5491	0.829875518672199	-3541
976.8	804.2		LDB19_I_B_02	804.2	5444	5547	5497	0.829875518672199	-3547
977.3	804.7		LDB19_I_B_02	804.7	5450	5552	5503	0.829875518672199	-3553
977.8	805.2		LDB19_I_B_02	805.2	5455	5558	5509	0.830564784053156	-3559
978.3	805.7		LDB19_I_B_02	805.7	5461	5565	5515	0.830564784053156	-3565
978.8	806.2		LDB19_I_B_02	806.2	5467	5571	5521	0.831255195344971	-3571
979.3	806.7		LDB19_I_B_02	806.7	5473	5578	5527	0.831255195344971	-3577
979.8	807.2		LDB19_I_B_02	807.2	5479	5584	5533	0.831946755407654	-3583
980.3	807.7		LDB19_I_B_02	807.7	5484	5590	5539	0.831946755407654	-3589
980.8	808.2		LDB19_I_B_02	808.2	5490	5596	5545	0.832639467110741	-3595
981.3	808.7		LDB19_I_B_02	808.7	5496	5603	5551	0.832639467110741	-3601
981.8	809.2		LDB19_I_B_02	809.2	5502	5608	5557	0.833333333333333	-3607
982.3	809.7		LDB19_I_B_02	809.7	5508	5614	5563	0.833333333333333	-3613
982.8	810.2		LDB19_I_B_02	810.2	5514	5620	5569	0.833333333333333	-3619
983.3	810.7		LDB19_I_B_02	810.7	5519	5626	5575	0.834028356964137	-3625
983.8	811.2		LDB19_I_B_02	811.2	5525	5633	5581	0.834028356964137	-3631
984.3	811.7		LDB19_I_B_02	811.7	5531	5639	5587	0.834724540901502	-3637
984.8	812.2		LDB19_I_B_02	812.2	5537	5645	5593	0.834724540901502	-3643
985.3	812.7		LDB19_I_B_02	812.7	5543	5652	5599	0.835421888053467	-3649
985.8	813.2		LDB19_I_B_02	813.2	5549	5658	5605	0.835421888053467	-3655
986.3	813.7		LDB19_I_B_02	813.7	5555	5664	5611	0.836120401337793	-3661
986.8	814.2		LDB19_I_B_02	814.2	5561	5671	5617	0.836120401337793	-3667
987.3	814.7		LDB19_I_B_02	814.7	5567	5677	5623	0.836820083682008	-3673
987.8	815.2		LDB19_I_B_02	815.2	5572	5683	5629	0.836820083682008	-3679
988.3	815.7		LDB19_I_B_02	815.7	5578	5689	5635	0.837520938023451	-3685
988.8	816.2		LDB19_I_B_02	816.2	5584	5695	5641	0.837520938023451	-3691
989.3	816.7		LDB19_I_B_02	816.7	5590	5702	5647	0.838222967309304	-3697
989.8	817.2		LDB19_I_B_02	817.2	5595	5708	5653	0.838222967309304	-3703
990.3	817.7		LDB19_I_B_02	817.7	5601	5713	5659	0.838222967309304	-3709
990.8	818.2		LDB19_I_B_02	818.2	5607	5719	5665	0.838926174496644	-3715
991.3	818.7		LDB19_I_B_02	818.7	5613	5726	5671	0.838926174496644	-3721
991.8	819.2		LDB19_I_B_02	819.2	5619	5732	5677	0.839630562552477	-3727
992.3	819.7		LDB19_I_B_02	819.7	5624	5738	5683	0.839630562552477	-3733
992.8	820.2		LDB19_I_B_02	820.2	5630	5745	5689	0.840336134453781	-3739
993.3	820.7		LDB19_I_B_02	820.7	5636	5751	5695	0.840336134453781	-3745
993.8	821.2		LDB19_I_B_02	821.2	5642	5756	5701	0.841042893187553	-3751
994.3	821.7		LDB19_I_B_02	821.7	5648	5762	5707	0.841042893187553	-3757
994.8	822.2		LDB19_I_B_02	822.2	5654	5768	5713	0.841750841750842	-3763
995.3	822.7		LDB19_I_B_02	822.7	5660	5774	5719	0.841750841750842	-3769
995.8	823.2		LDB19_I_B_02	823.2	5666	5780	5725	0.8424599831508	-3775
996.3	823.7		LDB19_I_B_02	823.7	5672	5785	5730	0.8424599831508	-3780
996.8	824.2		LDB19_I_B_02	824.2	5678	5792	5736	0.843170320404722	-3786
997.3	824.7		LDB19_I_B_02	824.7	5684	5798	5742	0.843170320404722	-3792
997.8	825.2		LDB19_I_B_02	825.2	5689	5804	5748	0.843881856540084	-3798
998.3	825.7		LDB19_I_B_02	825.7	5695	5810	5754	0.843881856540084	-3804
998.8	826.2		LDB19_I_B_02	826.2	5701	5816	5760	0.844594594594595	-3810
999.3	826.7		LDB19_I_B_02	826.7	5707	5823	5766	0.844594594594595	-3816
999.8	827.2		LDB19_I_B_02	827.2	5713	5829	5772	0.84530853761623	-3822
1000.3	827.7		LDB19_I_B_02	827.7	5719	5835	5778	0.84530853761623	-3828
1000.8	828.2		LDB19_I_B_02	828.2	5725	5842	5784	0.846023688663283	-3834
1001.3	828.7		LDB19_I_B_02	828.7	5730	5848	5790	0.846023688663283	-3840
1001.8	829.2		LDB19_I_B_02	829.2	5736	5854	5796	0.846740050804403	-3846
1002.3	829.7		LDB19_I_B_02	829.7	5742	5860	5802	0.846740050804403	-3852
1002.8	830.2		LDB19_I_B_02	830.2	5748	5866	5807	0.847457627118644	-3857
1003.3	830.7		LDB19_I_B_02	830.7	5753	5873	5813	0.847457627118644	-3863
1003.8	831.2		LDB19_I_B_02	831.2	5759	5879	5819	0.848176420695505	-3869
1006.8	834.2		LDB19_I_B_02	834.2	5793	5916	5855	0.850340136054422	-3905
1007.3	834.7		LDB19_I_B_02	834.7	5799	5922	5860	0.850340136054422	-3910
1007.8	835.2		LDB19_I_B_02	835.2	5805	5927	5866	0.851063829787234	-3916
1008.3	835.7		LDB19_I_B_02	835.7	5811	5932	5872	0.851063829787234	-3922
1008.8	836.2		LDB19_I_B_02	836.2	5816	5938	5878	0.851788756388416	-3928
1009.3	836.7		LDB19_I_B_02	836.7	5821	5943	5884	0.851788756388416	-3934
1009.8	837.2		LDB19_I_B_02	837.2	5827	5949	5890	0.852514919011083	-3940
1010.3	837.7		LDB19_I_B_02	837.7	5833	5956	5896	0.852514919011083	-3946
1010.8	838.2		LDB19_I_B_02	838.2	5838	5962	5902	0.853242320819113	-3952
1011.3	838.7		LDB19_I_B_02	838.7	5844	5968	5907	0.853242320819113	-3957
1011.8	839.2		LDB19_I_B_02	839.2	5849	5974	5913	0.85397096498719	-3963
1012.3	839.7		LDB19_I_B_02	839.7	5855	5981	5919	0.854700854700855	-3969
1012.8	840.2		LDB19_I_B_02	840.2	5861	5987	5925	0.854700854700855	-3975
1013.3	840.7		LDB19_I_B_02	840.7	5867	5994	5931	0.855431993156544	-3981
1013.8	841.2		LDB19_I_B_02	841.2	5873	6000	5937	0.855431993156544	-3987
1014.3	841.7		LDB19_I_B_02	841.7	5878	6007	5942	0.856164383561644	-3992
1014.8	842.2		LDB19_I_B_02	842.2	5884	6013	5948	0.856164383561644	-3998
1015.3	842.7		LDB19_I_B_02	842.7	5889	6019	5954	0.856898029134533	-4004
1015.8	843.2		LDB19_I_B_02	843.2	5895	6025	5960	0.856898029134533	-4010
1016.3	843.7		LDB19_I_B_02	843.7	5901	6031	5966	0.857632933104631	-4016
1016.8	844.2		LDB19_I_B_02	844.2	5907	6037	5972	0.857632933104631	-4022
1017.3	844.7		LDB19_I_B_02	844.7	5912	6043	5977	0.858369098712446	-4027
1017.8	845.2		LDB19_I_B_02	845.2	5918	6049	5983	0.858369098712446	-4033
1018.3	845.7		LDB19_I_B_02	845.7	5924	6055	5989	0.859106529209622	-4039
1018.8	846.2		LDB19_I_B_02	846.2	5929	6062	5995	0.859106529209622	-4045
1019.3	846.7		LDB19_I_B_02	846.7	5935	6068	6001	0.859845227858985	-4051
1019.8	847.2		LDB19_I_B_02	847.2	5941	6074	6007	0.860585197934596	-4057
1020.3	847.7		LDB19_I_B_02	847.7	5946	6080	6012	0.860585197934596	-4062
1020.8	848.2		LDB19_I_B_02	848.2	5952	6086	6018	0.861326442721792	-4068
1021.3	848.7		LDB19_I_B_02	848.7	5957	6093	6024	0.861326442721792	-4074
1021.8	849.2		LDB19_I_B_02	849.2	5963	6099	6030	0.862068965517241	-4080
1022.3	849.7		LDB19_I_B_02	849.7	5968	6105	6036	0.862068965517241	-4086
1022.8	850.2		LDB19_I_B_02	850.2	5973	6111	6041	0.862812769628991	-4091
1023.3	850.7		LDB19_I_B_02	850.7	5979	6116	6047	0.862812769628991	-4097
1023.8	851.2		LDB19_I_B_02	851.2	5985	6122	6053	0.863557858376511	-4103
1024.3	851.7		LDB19_I_B_02	851.7	5990	6128	6059	0.863557858376511	-4109
1024.8	852.2		LDB19_I_B_02	852.2	5995	6134	6065	0.864304235090752	-4115
1028.3	855.7		LDB19_I_B_02	855.7	6033	6177	6105	0.867302688638335	-4155
1028.8	856.2		LDB19_I_B_02	856.2	6039	6183	6111	0.867302688638335	-4161
1029.3	856.7		LDB19_I_B_02	856.7	6044	6189	6117	0.868055555555556	-4167
1029.8	857.2		LDB19_I_B_02	857.2	6050	6195	6122	0.868055555555556	-4172
1030.3	857.7		LDB19_I_B_02	857.7	6055	6201	6128	0.868809730668983	-4178
1030.8	858.2		LDB19_I_B_02	858.2	6061	6207	6134	0.868809730668983	-4184
1031.3	858.7		LDB19_I_B_02	858.7	6067	6213	6140	0.869565217391304	-4190
1031.8	859.2		LDB19_I_B_02	859.2	6072	6219	6145	0.869565217391304	-4195
1032.3	859.7		LDB19_I_B_02	859.7	6078	6225	6151	0.870322019147084	-4201
1032.8	860.2		LDB19_I_B_02	860.2	6083	6231	6157	0.870322019147084	-4207
1033.3	860.7		LDB19_I_B_02	860.7	6089	6237	6163	0.870322019147084	-4213
1033.8	861.2		LDB19_I_B_02	861.2	6095	6243	6168	0.871080139372822	-4218
1034.3	861.7		LDB19_I_B_02	861.7	6101	6248	6174	0.871080139372822	-4224
1034.8	862.2		LDB19_I_B_02	862.2	6106	6254	6180	0.871839581517001	-4230
1035.3	862.7		LDB19_I_B_02	862.7	6111	6260	6185	0.871839581517001	-4235
1035.8	863.2		LDB19_I_B_02	863.2	6117	6266	6191	0.871839581517001	-4241
1036.3	863.7		LDB19_I_B_02	863.7	6122	6272	6197	0.87260034904014	-4247
1036.8	864.2		LDB19_I_B_02	864.2	6128	6278	6203	0.87260034904014	-4253
1037.3	864.7		LDB19_I_B_02	864.7	6134	6283	6208	0.87260034904014	-4258
1037.8	865.2		LDB19_I_B_02	865.2	6139	6289	6214	0.873362445414847	-4264
1038.3	865.7		LDB19_I_B_02	865.7	6145	6295	6220	0.873362445414847	-4270
1038.8	866.2		LDB19_I_B_02	866.2	6151	6301	6226	0.873362445414847	-4276
1039.3	866.7		LDB19_I_B_02	866.7	6156	6307	6231	0.874125874125874	-4281
1039.8	867.2		LDB19_I_B_02	867.2	6162	6313	6237	0.874125874125874	-4287
1040.3	867.7		LDB19_I_B_02	867.7	6167	6318	6243	0.874125874125874	-4293
1040.8	868.2		LDB19_I_B_02	868.2	6172	6324	6248	0.874890638670166	-4298
1041.3	868.7		LDB19_I_B_02	868.7	6177	6330	6254	0.874890638670166	-4304
1041.8	869.2		LDB19_I_B_02	869.2	6183	6336	6260	0.874890638670166	-4310
1042.3	869.7		LDB19_I_B_02	869.7	6188	6341	6266	0.874890638670166	-4316
1042.8	870.2		LDB19_I_B_02	870.2	6193	6347	6271	0.875656742556918	-4321
1043.3	870.7		LDB19_I_B_02	870.7	6198	6353	6277	0.875656742556918	-4327
1043.8	871.2		LDB19_I_B_02	871.2	6204	6359	6283	0.875656742556918	-4333
1044.3	871.7		LDB19_I_B_02	871.7	6209	6365	6288	0.875656742556918	-4338
1044.8	872.2		LDB19_I_B_02	872.2	6214	6371	6294	0.875656742556918	-4344
1045.3	872.7		LDB19_I_B_02	872.7	6219	6377	6300	0.876424189307625	-4350
1048.3	875.7		LDB19_I_B_02	875.7	6251	6413	6334	0.876424189307625	-4384
1048.8	876.2		LDB19_I_B_02	876.2	6256	6419	6340	0.87719298245614	-4390
1049.3	876.7		LDB19_I_B_02	876.7	6262	6425	6346	0.87719298245614	-4396
1049.8	877.2		LDB19_I_B_02	877.2	6267	6431	6351	0.87719298245614	-4401
1050.3	877.7		LDB19_I_B_02	877.7	6272	6437	6357	0.87719298245614	-4407
1050.8	878.2		LDB19_I_B_02	878.2	6278	6443	6363	0.87719298245614	-4413
1051.3	878.7		LDB19_I_B_02	878.7	6283	6449	6368	0.87719298245614	-4418
1051.8	879.2		LDB19_I_B_02	879.2	6289	6455	6374	0.87719298245614	-4424
1052.3	879.7		LDB19_I_B_02	879.7	6294	6462	6380	0.87719298245614	-4430
1052.8	880.2		LDB19_I_B_02	880.2	6300	6468	6385	0.87719298245614	-4435
1053.3	880.7		LDB19_I_B_02	880.7	6305	6474	6391	0.87719298245614	-4441
1053.8	881.2		LDB19_I_B_02	881.2	6311	6480	6397	0.87719298245614	-4447
1054.3	881.7		LDB19_I_B_02	881.7	6316	6486	6403	0.87719298245614	-4453
1054.8	882.2		LDB19_I_B_02	882.2	6322	6492	6408	0.87719298245614	-4458
1055.3	882.7		LDB19_I_B_02	882.7	6327	6498	6414	0.87719298245614	-4464
1055.8	883.2		LDB19_I_B_02	883.2	6332	6503	6420	0.87719298245614	-4470
1056.3	883.7		LDB19_I_B_02	883.7	6337	6509	6425	0.87719298245614	-4475
1056.8	884.2		LDB19_I_B_02	884.2	6342	6514	6431	0.87719298245614	-4481
1057.3	884.7		LDB19_I_B_02	884.7	6347	6520	6437	0.87719298245614	-4487
1057.8	885.2		LDB19_I_B_02	885.2	6352	6525	6442	0.87719298245614	-4492
1058.3	885.7		LDB19_I_B_02	885.7	6357	6531	6448	0.87719298245614	-4498
[truncated: 512 more rows]

## Sheet: Supplementary Fig 5
Lake sediment sequence, age (yr cal BP), siliciclastic Nd isotopic compositions with the associated 95% uncertainties and provenance of the data used for source proportion calculation. Data from Arnaud et al. (2012) 10 that were not sampled in flood events or in the LDB04 sequence, close to the delta and more impacted by floods from the Rhône River were added to this study. The sedimentation rate…
Samples	MCD (cm)	Data provenance	Age (yr cal BP)	εNd			SR			Density			PDS			SCF
LDB1	40.6	Arnaud et al. (2012)	54	-10.55	±	0.25	0.253	±	5.3E-02	0.740	±	3.81E-02	41.5	±	0.7	0.078
LDB2	51.6	This study	93	-10.88	±	0.15	0.232	±	4.9E-02	0.741	±	3.81E-02	54.2	±	0.7	0.093
LDB3	86.7	Arnaud et al. (2012)	138	-9.48	±	0.25	0.221	±	4.2E-02	0.742	±	3.81E-02	62.4	±	0.7	0.102
LDB4	88.7	Arnaud et al. (2012)	143	-10.26	±	0.25	0.219	±	4.2E-02	0.742	±	3.81E-02	63.2	±	0.7	0.103
LDB5	93.7	Arnaud et al. (2012)	168	-10.26	±	0.25	0.214	±	4.0E-02	0.743	±	3.81E-02	68.5	±	0.7	0.109
LDB6	102.7	This study	213	-11.18	±	0.22	0.207	±	3.1E-02	0.744	±	3.81E-02	59.6	±	0.7	0.092
LDB7	107.7	Arnaud et al. (2012)	220	-10.57	±	0.25	0.206	±	3.2E-02	0.745	±	3.81E-02	81.9	±	0.7	0.125
LDB8	111.2	Arnaud et al. (2012)	240	-10.12	±	0.25	0.204	±	2.0E-02	0.745	±	3.81E-02	57.8	±	0.7	0.088
LDB9	116.7	Arnaud et al. (2012)	269	-9.97	±	0.25	0.202	±	1.4E-02	0.746	±	3.81E-02	61.4	±	0.7	0.093
LDB10	122.7	Arnaud et al. (2012)	298	-10.55	±	0.25	0.201	±	1.0E-02	0.747	±	3.81E-02	52.7	±	0.7	0.079
LDB11	140.2	This study	384	-10.86	±	0.31	0.202	±	4.4E-03	0.750	±	3.81E-02	48.9	±	0.7	0.074
LDB12	156.8	This study	465	-10.90	±	0.22	0.205	±	4.9E-03	0.752	±	3.81E-02	55.0	±	0.7	0.085
LDB13	163.3	Arnaud et al. (2012)	491	-10.55	±	0.25	0.207	±	1.1E-02	0.753	±	3.81E-02	55.7	±	0.7	0.087
LDB14	190.8	Arnaud et al. (2012)	617	-10.67	±	0.25	0.214	±	4.2E-03	0.757	±	3.81E-02	53.5	±	0.7	0.087
LDB15	194.3	This study	629	-10.70	±	0.06	0.215	±	4.0E-03	0.757	±	3.81E-02	55.1	±	0.7	0.090
LDB16	210.8	This study	711	-10.99	±	0.22	0.212	±	5.0E-03	0.759	±	3.81E-02	61.8	±	0.7	0.099
LDB17	220.3	Arnaud et al. (2012)	752	-10.92	±	0.25	0.207	±	1.1E-02	0.761	±	3.81E-02	64.1	±	0.7	0.101
LDB18	221.8	Arnaud et al. (2012)	757	-10.67	±	0.25	0.206	±	5.4E-03	0.761	±	3.81E-02	62.1	±	0.7	0.097
LDB19	227.3	Arnaud et al. (2012)	785	-10.49	±	0.25	0.202	±	4.9E-03	0.762	±	3.81E-02	65.6	±	0.7	0.101
LDB20	247.8	This study	887	-10.90	±	0.22	0.189	±	5.0E-03	0.765	±	3.81E-02	45.2	±	0.7	0.065
LDB21	256.2	Arnaud et al. (2012)	913	-10.18	±	0.25	0.186	±	0.0E+00	0.765	±	3.81E-02	50.3	±	0.7	0.071
LDB22	264.7	This study	965	-10.87	±	0.22	0.181	±	5.0E-03	0.767	±	3.81E-02	46.6	±	0.7	0.065
LDB23	286.2	Arnaud et al. (2012)	1080	-10.75	±	0.25	0.170	±	0.0E+00	0.770	±	3.81E-02	34.4	±	0.7	0.045
LDB24	294.7	This study	1121	-10.69	±	0.07	0.166	±	4.8E-03	0.772	±	3.81E-02	49.3	±	0.7	0.063
LDB25	303.2	Arnaud et al. (2012)	1181	-10.40	±	0.25	0.163	±	4.3E-03	0.773	±	3.81E-02	46.7	±	0.7	0.059
LDB26	311.2	This study	1231	-11.38	±	0.22	0.160	±	4.2E-03	0.775	±	3.81E-02	41.3	±	0.7	0.051
LDB27	330.2	This study	1346	-11.01	±	0.22	0.153	±	7.5E-03	0.779	±	3.81E-02	59.5	±	0.7	0.071
LDB 83	365	This study	1568	-9.9291	±	0.218	0.144718	±	0.00381	0.78504	±	0.0381	47.2758	±	0.7	0.0537117
LDB 84	374	This study	1630	-10.1144	±	0.218	0.142857	±	0.00381	0.7869	±	0.0381	41.4023	±	0.7	0.0465457
LDB 85	383	This study	1694	-9.44632	±	0.218	0.141243	±	0.00381	0.78882	±	0.0381	41.9032	±	0.7	0.0466883
LDB28	393.2	This study	1758	-11.08	±	0.22	0.140	±	3.3E-03	0.791	±	3.81E-02	49.3	±	0.7	0.054
LDB29	397.7	Arnaud et al. (2012)	1800	-10.61	±	0.25	0.139	±	0.0E+00	0.792	±	3.81E-02	56.8	±	0.7	0.062
LDB30	405.2	Arnaud et al. (2012)	1851	-10.61	±	0.25	0.138	±	0.0E+00	0.794	±	3.81E-02	47.4	±	0.7	0.052
LDB31	428.7	This study	2020	-11.03	±	0.22	0.136	±	0.0E+00	0.799	±	3.81E-02	63.0	±	0.7	0.068
LDB32	447.2	This study	2146	-10.73	±	0.22	0.134	±	3.6E-03	0.803	±	3.81E-02	58.5	±	0.7	0.063
LDB33	480.4	This study	2412	#N/A	±	0.22	0.135	±	3.9E-03	0.810	±	3.81E-02	43.5	±	0.7	0.048
LDB34	484.4	Arnaud et al. (2012)	2422	-10.67	±	0.25	0.135	±	3.9E-03	0.811	±	3.81E-02	43.6	±	0.7	0.048
LDB35	507.9	Arnaud et al. (2012)	2598	-10.71	±	0.25	0.141	±	3.7E-03	0.816	±	3.81E-02	43.3	±	0.7	0.050
LDB36	519.4	This study	2670	#N/A	±	0.22	0.145	±	3.7E-03	0.818	±	3.81E-02	34.4	±	0.7	0.041
LDB37	525.9	Arnaud et al. (2012)	2723	-10.87	±	0.25	0.148	±	8.1E-03	0.820	±	3.81E-02	52.4	±	0.7	0.064
LDB38	526.9	Arnaud et al. (2012)	2731	-10.55	±	0.25	0.149	±	1.2E-02	0.820	±	3.81E-02	45.1	±	0.7	0.055
LDB39	535.9	This study	2792	-10.90	±	0.22	0.153	±	7.8E-03	0.822	±	3.81E-02	46.9	±	0.7	0.059
LDB40	583.8	Arnaud et al. (2012)	3024	-11.35	±	0.25	0.158	±	3.2E-03	0.829	±	3.81E-02	32.9	±	0.7	0.043
LDB41	584.3	Arnaud et al. (2012)	3024	-10.96	±	0.25	0.158	±	1.0E-02	0.829	±	3.81E-02	33.2	±	0.7	0.044
LDB42	587.8	This study	3038	-10.52	±	0.22	0.158	±	3.2E-03	0.829	±	3.81E-02	31.5	±	0.7	0.041
LDB43	620.8	This study	3275	-11.07	±	0.22	0.144	±	7.3E-03	0.836	±	3.81E-02	51.5	±	0.7	0.062
LDB44	641.8	This study	3407	-10.80	±	0.22	0.130	±	3.8E-03	0.841	±	3.81E-02	47.6	±	0.7	0.052
LDB45	659.8	This study	3548	-10.79	±	0.22	0.123	±	0.0E+00	0.845	±	3.81E-02	40.4	±	0.7	0.042
LDB46	721.3	This study	3827	-10.46	±	0.22	0.124	±	9.0E-03	0.853	±	3.81E-02	36.9	±	0.7	0.039
LDB47	724.3	Arnaud et al. (2012)	3858	-10.20	±	0.25	0.124	±	2.9E-03	0.854	±	3.81E-02	39.9	±	0.7	0.042
LDB48	727.3	Arnaud et al. (2012)	3882	-10.40	±	0.25	0.124	±	9.0E-03	0.854	±	3.81E-02	42.5	±	0.7	0.045
LDB49	750.3	Arnaud et al. (2012)	4066	-10.40	±	0.25	0.123	±	8.6E-03	0.860	±	3.81E-02	50.8	±	0.7	0.053
LDB50	756.8	This study	4118	-10.95	±	0.22	0.121	±	8.6E-03	0.862	±	3.81E-02	41.9	±	0.7	0.044
LDB51	791.8	This study	4331	-10.38	±	0.22	0.112	±	5.0E-03	0.868	±	3.81E-02	45.7	±	0.7	0.044
LDB52	883.1	Arnaud et al. (2012)	4881	-10.38	±	0.25	0.087	±	0.0E+00	0.884	±	3.81E-02	27.4	±	0.7	0.021
LDB53	886.1	This study	4893	-11.08	±	0.22	0.086	±	2.0E-03	0.885	±	3.81E-02	31.6	±	0.7	0.024
LDB54	966.3	This study	5367	-10.65	±	0.22	0.082	±	1.7E-03	0.899	±	3.81E-02	32.6	±	0.7	0.024
LDB55	984.3	This study	5584	-11.10	±	0.22	0.083	±	1.7E-03	0.906	±	3.81E-02	40.2	±	0.7	0.030
LDB56	1006.8	This study	5837	-10.81	±	0.22	0.085	±	5.5E-03	0.914	±	3.81E-02	32.9	±	0.7	0.026
LDB57	1015.3	This study	5954	-10.85	±	0.22	0.086	±	1.8E-03	0.917	±	3.81E-02	32.4	±	0.7	0.025
LDB58	1028.3	This study	6093	-10.92	±	0.22	0.087	±	3.8E-03	0.921	±	3.81E-02	29.9	±	0.7	0.024
LDB59	1037.3	This study	6208	-10.81	±	0.22	0.087	±	0.0E+00	0.924	±	3.81E-02	31.4	±	0.7	0.025
LDB60	1048.3	This study	6323	-11.15	±	0.22	0.088	±	2.0E-03	0.928	±	3.81E-02	32.3	±	0.7	0.026
LDB61	1057.3	This study	6437	-11.01	±	0.22	0.088	±	4.5E-03	0.931	±	3.81E-02	38.6	±	0.7	0.032
LDB62	1082.1	This study	6722	-10.84	±	0.22	0.087	±	3.5E-03	0.940	±	3.81E-02	33.9	±	0.7	0.028
LDB63	1093.6	This study	6838	-10.84	±	0.22	0.086	±	5.5E-03	0.944	±	3.81E-02	28.0	±	0.7	0.023
LDB64	1099.6	Arnaud et al. (2012)	6925	-10.87	±	0.25	0.085	±	7.0E-03	0.946	±	3.81E-02	34.2	±	0.7	0.027
LDB65	1102.1	This study	6955	-10.88	±	0.22	0.085	±	7.0E-03	0.947	±	3.81E-02	30.1	±	0.7	0.024
LDB66	1114.6	This study	7086	-10.98	±	0.22	0.083	±	3.5E-03	0.951	±	3.81E-02	23.7	±	0.7	0.019
LDB67	1124.1	This study	7220	-11.10	±	0.22	0.081	±	1.5E-03	0.955	±	3.81E-02	25.2	±	0.7	0.020
LDB68	1127.1	Arnaud et al. (2012)	7255	-10.87	±	0.25	0.081	±	6.0E-03	0.956	±	3.81E-02	29.8	±	0.7	0.023
LDB69	1134.1	This study	7332	-11.22	±	0.22	0.079	±	0.0E+00	0.958	±	3.81E-02	28.5	±	0.7	0.022
LDB70	1143.1	This study	7460	-10.90	±	0.22	0.078	±	0.0E+00	0.962	±	3.81E-02	31.0	±	0.7	0.023
LDB71	1210.1	This study	7625	-11.04	±	0.22	0.075	±	3.7E-03	0.967	±	3.81E-02	29.4	±	0.7	0.021
LDB72	1221.1	This study	7760	-10.98	±	0.22	0.072	±	2.4E-03	0.971	±	3.81E-02	35.1	±	0.7	0.025
LDB73	1229	This study	7848	-11.16	±	0.22	0.071	±	0.0E+00	0.973	±	3.81E-02	43.0	±	0.7	0.030
LDB74	1239.5	This study	7992	-10.86	±	0.22	0.068	±	4.5E-03	0.978	±	3.81E-02	40.7	±	0.7	0.027
LDB75	1249.1	This study	8144	-11.00	±	0.22	0.064	±	9.7E-03	0.982	±	3.81E-02	41.8	±	0.7	0.026
LDB76	1269.1	This study	8372	-10.98	±	0.22	0.060	±	9.0E-03	0.990	±	3.81E-02	37.2	±	0.7	0.022
LDB77	1278.1	This study	8527	-11.13	±	0.22	0.058	±	7.6E-03	0.995	±	3.81E-02	34.6	±	0.7	0.020
LDB78	1290.1	This study	8682	-11.07	±	0.22	0.058	±	1.4E-02	0.998	±	3.81E-02	31.4	±	0.7	0.018
LDB79	1302.6	This study	8849	-10.69	±	0.22	0.057	±	1.1E-02	1.004	±	3.81E-02	33.4	±	0.7	0.019
LDB80	1314.1	This study	9050	-10.98	±	0.22	0.057	±	1.9E-02	1.010	±	3.81E-02	56.1	±	0.7	0.032
LDB81	1341.1	This study	9238	-10.79	±	0.22	0.057	±	1.1E-02	1.014	±	3.81E-02	41.2	±	0.7	0.024
LDB82	1366.1	This study	9442	-11.04	±	0.22	0.057	±	1.3E-02	1.020	±	3.81E-02	34.5	±	0.7	0.020

## Sheet: Supplementary Fig 6A
River sediment samples, type, location, siliciclastic Nd isotopic compositions and Nd concentrations with the associated 95% uncertainties and provenance of the data used for source proportion calculation. Data from a previous study (Revel-Rolland et al., 2005) were added to this study to provide better constraints on isotopic composition for all the different sub-catchments. When possible, a mea…
N°		Geology	Lat	Long	εNd			Stdev	[Nd]	Stdev	Study
1.A	tributary	Magmatic rocks - Mt Blanc area			-5.52	±	0.39		72.9		Revel-Rolland et al. (2005)
1.A	tributary	Magmatic rocks - Mt Blanc area			-5.31	±	0.39		55.8		Revel-Rolland et al. (2005)
1.A	tributary	Magmatic rocks - Mt Blanc area			-4.86	±	0.39		29.0		Revel-Rolland et al. (2005)
1.A	tributary	Magmatic rocks - Mt Blanc area	45°54'0.47"N	6°48'37.53"E	-5.66	±	0.22		43.7		This study
1.A	tributary	Magmatic rocks - Mt Blanc area			-5.47	±	0.39		27.8		Revel-Rolland et al. (2005)
1.A mean	tributary	Magmatic rocks - Mt Blanc area			-5.36	±		0.28	47.7	16.1	Mean value
1.B	tributary	Metamorphic/Magmatic rocks	45°55'51.43"N	6°46'9.25"E	-10.09	±	0.22		28.4		This study
1.B	tributary	Metamorphic/Magmatic rocks			-10.48	±	0.39		33.4		Revel-Rolland et al. (2005)
1.B mean	tributary	Metamorphic/Magmatic rocks			-10.28	±		0.20	30.9	2.5	Mean value
2.A1	tributary	Metamorphic/Magmatic rocks	45°51'32.04"N	6°43'48.60"E	-10.18	±	0.22		42.9		This study
2.A2	tributary	Metamorphic/Magmatic rocks	45°54'22.19"N	6°42'10.19"E	-10.01	±	0.22		35.0		This study
2.B1	tributary	Metamorphic/Magmatic rocks	45°51'59.06"N	6°43'30.66"E	-9.73	±	0.22		30.7		This study
2.A1	tributary	Metamorphic/Magmatic rocks			-9.48	±	0.39		36.5		Revel-Rolland et al. (2005)
2.A mean	tributary	Metamorphic /Magmatic rocks			-9.85	±		0.27	36.3	4.4	Mean value
3.A	tributary	Metamorphic rocks	45°56'11.06"N	6°37'54.06"E	-12.54	±	0.22		29.4		This study
3.A	tributary	Metamorphic rocks			-11.12	±	0.39		29.9		Revel-Rolland et al. (2005)
3.A mean	tributary	Metamorphic rocks			-11.83	±		0.71	29.7	0.2	Mean value
4.A1	tributary	Sedimentary cover	46° 3'23.95"N	6°45'1.56"E	-10.77	±	0.22		15.0		This study
4.A2	tributary	Sedimentary cover	46° 6'34.46"N	6°33'41.84"E	-11.54	±	0.22		19.1		This study
4.A3	tributary	Sedimentary cover	46° 5'37.99"N	6°30'25.53"E	-9.85	±	0.22		17.4		This study
4.A1	tributary	Sedimentary cover			-10.34	±	0.39		17.3		Revel-Rolland et al. (2005)
4.A mean	tributary	Sedimentary cover			-10.62	±		0.62	17.2	1.4	Mean value
5.A	tributary	Sedimentary cover	46° 4'5.52"N	6°23'27.60"E	-10.40	±	0.22		21.8		This study
5.A	tributary	Sedimentary cover			-10.73	±	0.39		27.2		Revel-Rolland et al. (2005)
5.A mean	tributary	Sedimentary cover			-10.56	±		0.17	24.5	2.7	Mean value
6.A	tributary	Sedimentary cover	46°10'9.23"N	6°16'20.99"E	-10.03	±	0.22		21.6		This study
6.A	tributary	Sedimentary cover			-9.71	±	0.39		26.1		Revel-Rolland et al. (2005)
6.A mean	tributary	Sedimentary cover			-9.87	±		0.16	23.9	2.3	Mean value
8.A	tributary	Sedimentary cover	46° 7'7.02"N	5°49'32.51"E	-10.05	±	0.22		12.3		This study
9.A	tributary	Sedimentary cover	46° 0'58.38"N	5°56'29.04"E	-9.50	±	0.22		21.1		This study
10.A1	tributary	Sedimentary cover	45°54'3.67"N	5°57'37.89"E	-9.44	±	0.22		22.0		This study
10.A2	tributary	Sedimentary cover	45°55'58.92"N	5°51'2.58"E	-9.02	±	0.22		17.5		This study
10.B1	tributary	Sedimentary cover	45°51'59.40"N	5°57'5.75"E	-9.68	±	0.22		18.8		This study
10.B2	tributary	Sedimentary cover	45°51'59.40"N	5°57'5.75"E	-9.60	±	0.22		17.8		This study
10.A	tributary	Sedimentary cover			-9.71	±	0.39		22.4		Revel-Rolland et al. (2005)
10.A mean	tributary	Sedimentary cover			-9.49	±		0.25		2.1	Mean value
11.A	tributary	Sedimentary cover	45°42'4.66"N	5°53'7.81"E	-8.54	±	0.22		20.9		This study
11.B	tributary	Sedimentary cover	45°37'46.12"N	5°52'30.85"E	-10.24	±	0.22		17.6		This study
1	river		45°54'40.32"N	6°42'25.62"E	-6.98	±	0.22		37.9		This study
1	river				-6.38	±	0.39		31.2		Revel-Rolland et al. (2005)
1mean	river				-6.68	±	0.39		34.5		Mean value
2	river		45°54'48.48"N	6°41'42.19"E	-7.71	±	0.22		36.1		This study
2	river				-7.10	±	0.39		34.6		Revel-Rolland et al. (2005)
3	river		46° 3'25.54"N	6°34'42.75"E	-7.14	±	0.22		48.2		This study
3	river				-7.69	±	0.39		23.9		Revel-Rolland et al. (2005)
4	river		46° 4'29.55"N	6°24'37.06"E	-8.65	±	0.22		25.0		This study
4	river				-7.26	±	0.39		58.8		Revel-Rolland et al. (2005)
5	river		46° 9'49.20"N	6°14'38.16"E	-7.59	±	0.22		29.9		This study
5	river				-8.41	±	0.39		43.2		Revel-Rolland et al. (2005)
6	river		46°10'38.68"N	6°14'12.81"E	-9.12	±	0.22		23.8		This study
6	river				-7.32	±	0.39		63.2		Revel-Rolland et al. (2005)
7	river		46° 7'19.21"N	5°54'17.21"E	-11.18	±	0.22		24.2		This study
8	river		46° 7'7.02"N	5°49'32.51"E	-11.31	±	0.22		24.2		This study
8	river				-8.90	±	0.39		24.4		Revel-Rolland et al. (2005)
9	river		45°57'22.74"N	5°50'2.67"E	-8.68	±	0.22		24.0		This study
9	river				-9.54	±	0.39		16.7		Revel-Rolland et al. (2005)
10	river		45°49'57.21"N	5°48'4.69"E	-9.19	±	0.22		20.9		This study
10	river				-9.06	±	0.39		24.1		Revel-Rolland et al. (2005)
10	river				-9.54	±	0.39		24.3		Revel-Rolland et al. (2005)
10	river				-10.03	±	0.39		27.3		Revel-Rolland et al. (2005)
10 mean	river				-9.45	±	0.39		24.1		Mean value

## Sheet: Supplementary Fig 6Ba
Fractional contribution to Lake Bourget sediments and sediment yield of each source (glaciated and “non glaciated”) in the corresponding catchment over the last 10,000 years, as obtained from the mixing model. The statistical parameters reflect the uncertainty and characterize the parameter distribution obtained from a Monte Carlo approach.
N°	Age cal BP	Proportion glaciated	Median	Stdev	D84	D16	Proportion Nonglaciated	Median	Stdev	D84	D16	SY glaciated	S.D	SY nonglaciated	S.D
LDB 1	54	0.133	0.132	0.041	0.098	0.175	0.867	0.868	0.041	0.825	0.902	9.404	3.607	2.554	0.563
LDB 2	93	0.096	0.096	0.034	0.068	0.132	0.904	0.904	0.034	0.868	0.932	8.163	3.446	3.186	0.696
LDB 3	138	0.262	0.260	0.062	0.206	0.325	0.738	0.740	0.062	0.675	0.794	24.376	7.588	2.853	0.609
LDB 4	143	0.166	0.165	0.046	0.126	0.214	0.834	0.835	0.046	0.786	0.874	15.535	5.385	3.239	0.657
LDB 5	168	0.166	0.165	0.047	0.126	0.214	0.834	0.835	0.047	0.786	0.874	16.470	5.720	3.434	0.691
LDB 6	213	0.065	0.063	0.027	0.041	0.093	0.935	0.937	0.027	0.907	0.959	5.443	2.451	3.259	0.531
LDB 7	220	0.131	0.130	0.040	0.097	0.172	0.869	0.870	0.040	0.828	0.903	14.951	5.325	4.127	0.706
LDB 8	240	0.183	0.181	0.049	0.139	0.231	0.817	0.819	0.049	0.769	0.861	14.622	4.309	2.717	0.346
LDB 9	269	0.201	0.200	0.052	0.155	0.255	0.799	0.800	0.052	0.745	0.845	16.950	4.622	2.800	0.304
LDB 10	298	0.133	0.132	0.040	0.098	0.175	0.867	0.868	0.040	0.825	0.902	9.604	3.011	2.600	0.224
LDB 11	384	0.099	0.098	0.035	0.070	0.134	0.901	0.902	0.035	0.866	0.930	6.673	2.387	2.523	0.173
LDB 12	465	0.095	0.093	0.033	0.066	0.129	0.905	0.907	0.033	0.871	0.934	7.298	2.611	2.903	0.197
LDB 13	491	0.133	0.133	0.040	0.097	0.174	0.867	0.867	0.040	0.826	0.903	10.464	3.302	2.842	0.252
LDB 14	617	0.120	0.118	0.038	0.086	0.157	0.880	0.882	0.038	0.843	0.914	9.438	3.028	2.886	0.201
LDB 15	629	0.116	0.115	0.037	0.085	0.155	0.884	0.885	0.037	0.845	0.915	9.468	3.076	2.996	0.207
LDB 16	711	0.085	0.083	0.031	0.058	0.117	0.915	0.917	0.031	0.883	0.942	7.680	2.843	3.443	0.230
LDB 17	752	0.092	0.091	0.034	0.064	0.126	0.908	0.909	0.034	0.874	0.936	8.467	3.179	3.471	0.276
LDB 18	757	0.120	0.119	0.038	0.088	0.159	0.880	0.881	0.038	0.841	0.912	10.619	3.463	3.247	0.230
LDB 19	785	0.139	0.137	0.042	0.102	0.181	0.861	0.863	0.042	0.819	0.898	12.838	3.972	3.296	0.241
LDB 20	887	0.095	0.094	0.033	0.066	0.127	0.905	0.906	0.033	0.873	0.934	5.616	1.994	2.234	0.155
LDB 21	913	0.175	0.174	0.047	0.133	0.222	0.825	0.826	0.047	0.778	0.867	11.417	3.129	2.231	0.170
LDB 22	965	0.097	0.097	0.034	0.068	0.132	0.903	0.903	0.034	0.868	0.932	5.726	2.028	2.206	0.152
LDB 23	1080	0.111	0.110	0.036	0.080	0.148	0.889	0.890	0.036	0.852	0.920	4.555	1.510	1.515	0.101
LDB 24	1121	0.118	0.117	0.038	0.084	0.155	0.882	0.883	0.038	0.845	0.916	6.784	2.212	2.117	0.153
LDB 25	1181	0.150	0.150	0.044	0.113	0.196	0.850	0.850	0.044	0.804	0.887	8.056	2.408	1.891	0.148
LDB 26	1231	0.044	0.043	0.024	0.023	0.068	0.956	0.957	0.024	0.932	0.977	2.061	1.122	1.848	0.118
LDB 27	1346	0.083	0.082	0.030	0.057	0.113	0.917	0.918	0.030	0.887	0.943	5.349	2.022	2.462	0.190
LDB 83	1568	0.206	0.206	0.052	0.158	0.259	0.794	0.794	0.052	0.741	0.842	10.064	2.630	1.615	0.141
LDB 84	1630	0.183	0.182	0.050	0.140	0.234	0.817	0.818	0.050	0.766	0.860	7.777	2.154	1.439	0.121
LDB 85	1694	0.266	0.267	0.062	0.210	0.330	0.734	0.733	0.062	0.670	0.790	11.330	2.719	1.296	0.132
LDB 28	1758	0.076	0.075	0.029	0.050	0.105	0.924	0.925	0.029	0.895	0.950	3.749	1.469	1.905	0.122
LDB 29	1800	0.126	0.125	0.039	0.092	0.168	0.874	0.875	0.039	0.832	0.908	7.178	2.261	2.066	0.138
LDB 30	1851	0.126	0.125	0.039	0.093	0.165	0.874	0.875	0.039	0.835	0.907	5.958	1.868	1.715	0.116
LDB 31	2020	0.081	0.079	0.030	0.054	0.111	0.919	0.921	0.030	0.889	0.946	5.015	1.914	2.374	0.142
LDB 32	2146	0.113	0.112	0.036	0.082	0.151	0.887	0.888	0.036	0.849	0.918	6.515	2.119	2.118	0.147
LDB 34	2422	0.120	0.118	0.037	0.087	0.158	0.880	0.882	0.037	0.842	0.913	5.210	1.666	1.593	0.113
LDB 35	2598	0.115	0.113	0.037	0.082	0.152	0.885	0.887	0.037	0.848	0.918	5.224	1.680	1.665	0.116
LDB 37	2723	0.098	0.097	0.034	0.069	0.133	0.902	0.903	0.034	0.867	0.931	5.707	2.032	2.175	0.178
LDB 38	2731	0.133	0.131	0.040	0.098	0.175	0.867	0.869	0.040	0.825	0.902	6.649	2.126	1.806	0.186
LDB 39	2792	0.095	0.094	0.032	0.067	0.128	0.905	0.906	0.032	0.872	0.933	5.085	1.781	2.022	0.157
LDB 40	3024	0.048	0.046	0.025	0.026	0.072	0.952	0.954	0.025	0.928	0.974	1.870	0.971	1.558	0.093
LDB 41	3024	0.088	0.087	0.032	0.061	0.120	0.912	0.913	0.032	0.880	0.939	3.488	1.311	1.505	0.133
LDB 42	3038	0.136	0.136	0.040	0.101	0.178	0.864	0.864	0.040	0.822	0.899	5.110	1.539	1.348	0.096
LDB 43	3275	0.077	0.075	0.029	0.051	0.105	0.923	0.925	0.029	0.895	0.949	4.327	1.663	2.167	0.165
LDB 44	3407	0.105	0.104	0.035	0.075	0.141	0.895	0.896	0.035	0.859	0.925	4.999	1.714	1.763	0.119
LDB 45	3548	0.107	0.106	0.035	0.076	0.143	0.893	0.894	0.035	0.857	0.924	4.089	1.355	1.421	0.088
LDB 46	3827	0.144	0.143	0.042	0.108	0.188	0.856	0.857	0.042	0.812	0.892	5.106	1.574	1.264	0.126
LDB 47	3858	0.173	0.172	0.048	0.131	0.222	0.827	0.828	0.048	0.778	0.869	6.670	1.874	1.325	0.106
LDB 48	3882	0.150	0.149	0.044	0.112	0.194	0.850	0.851	0.044	0.806	0.888	6.192	1.891	1.453	0.145
LDB 49	4066	0.150	0.150	0.044	0.113	0.196	0.850	0.850	0.044	0.804	0.887	7.329	2.278	1.720	0.169
LDB 50	4118	0.089	0.088	0.033	0.062	0.122	0.911	0.912	0.033	0.878	0.938	3.541	1.351	1.505	0.138
LDB 51	4331	0.153	0.152	0.044	0.115	0.199	0.847	0.848	0.044	0.801	0.885	6.171	1.800	1.422	0.119
LDB 52	4881	0.153	0.151	0.043	0.113	0.196	0.847	0.849	0.043	0.804	0.887	2.943	0.848	0.679	0.048
LDB 53	4893	0.076	0.074	0.030	0.051	0.107	0.924	0.926	0.030	0.893	0.949	1.664	0.670	0.846	0.053
LDB 54	5367	0.122	0.120	0.039	0.088	0.160	0.878	0.880	0.039	0.840	0.912	2.682	0.866	0.803	0.054
LDB 55	5584	0.074	0.072	0.030	0.048	0.105	0.926	0.928	0.030	0.895	0.952	2.036	0.828	1.066	0.061
LDB 56	5837	0.105	0.104	0.036	0.075	0.140	0.895	0.896	0.036	0.860	0.925	2.442	0.862	0.867	0.077
LDB 57	5954	0.101	0.100	0.035	0.071	0.136	0.899	0.900	0.035	0.864	0.929	2.330	0.822	0.866	0.054
LDB 58	6093	0.092	0.092	0.033	0.064	0.126	0.908	0.908	0.033	0.874	0.936	2.005	0.732	0.821	0.062
LDB 59	6208	0.105	0.103	0.035	0.075	0.139	0.895	0.897	0.035	0.861	0.925	2.416	0.808	0.858	0.052
LDB 60	6323	0.068	0.068	0.029	0.045	0.097	0.932	0.932	0.029	0.903	0.955	1.639	0.690	0.928	0.056
LDB 61	6437	0.083	0.081	0.030	0.056	0.113	0.917	0.919	0.030	0.887	0.944	2.376	0.887	1.095	0.083
LDB 62	6722	0.102	0.102	0.034	0.072	0.138	0.898	0.898	0.034	0.862	0.928	2.553	0.881	0.938	0.068
LDB 63	6838	0.102	0.101	0.034	0.072	0.137	0.898	0.899	0.034	0.863	0.928	2.096	0.740	0.770	0.068
LDB 64	6925	0.098	0.097	0.034	0.069	0.133	0.902	0.903	0.034	0.867	0.931	2.460	0.879	0.937	0.095
LDB 65	6955	0.096	0.094	0.033	0.068	0.130	0.904	0.906	0.033	0.870	0.932	2.114	0.757	0.824	0.084
LDB 66	7086	0.086	0.085	0.031	0.059	0.118	0.914	0.915	0.031	0.882	0.941	1.461	0.540	0.646	0.048
LDB 67	7220	0.074	0.072	0.030	0.047	0.102	0.926	0.928	0.030	0.898	0.953	1.306	0.538	0.684	0.043
LDB 68	7255	0.098	0.097	0.033	0.069	0.132	0.902	0.903	0.033	0.868	0.931	2.058	0.727	0.784	0.074
LDB 69	7332	0.061	0.060	0.027	0.038	0.088	0.939	0.940	0.027	0.912	0.962	1.212	0.536	0.772	0.042
LDB 70	7460	0.094	0.093	0.033	0.065	0.127	0.906	0.907	0.033	0.873	0.935	1.987	0.694	0.794	0.046
LDB 71	7625	0.080	0.078	0.031	0.054	0.110	0.920	0.922	0.031	0.890	0.946	1.547	0.610	0.743	0.057
LDB 72	7760	0.086	0.084	0.032	0.058	0.118	0.914	0.916	0.032	0.882	0.942	1.931	0.723	0.854	0.056
LDB 73	7848	0.067	0.066	0.029	0.043	0.096	0.933	0.934	0.029	0.904	0.957	1.825	0.783	1.050	0.054
LDB 74	7992	0.098	0.097	0.034	0.069	0.133	0.902	0.903	0.034	0.867	0.931	2.413	0.864	0.919	0.080
LDB 75	8144	0.084	0.082	0.031	0.056	0.115	0.916	0.918	0.031	0.885	0.944	2.006	0.810	0.911	0.146
LDB 76	8372	0.086	0.085	0.032	0.059	0.119	0.914	0.915	0.032	0.881	0.941	1.719	0.703	0.761	0.122
LDB 77	8527	0.070	0.069	0.029	0.045	0.099	0.930	0.931	0.029	0.901	0.955	1.285	0.557	0.705	0.100
LDB 78	8682	0.077	0.075	0.030	0.050	0.107	0.923	0.925	0.030	0.893	0.950	1.258	0.603	0.630	0.155
LDB 79	8849	0.118	0.116	0.038	0.086	0.158	0.882	0.884	0.038	0.842	0.914	2.047	0.797	0.638	0.135
LDB 80	9050	0.086	0.084	0.032	0.058	0.118	0.914	0.916	0.032	0.882	0.942	2.527	1.300	1.118	0.374
LDB 81	9238	0.107	0.106	0.036	0.077	0.143	0.893	0.894	0.036	0.857	0.923	2.318	0.908	0.805	0.160
LDB 82	9442	0.080	0.079	0.030	0.053	0.111	0.920	0.921	0.030	0.889	0.947	1.456	0.657	0.699	0.163

## Sheet: Supplementary Fig 6Bb
Fractional contribution to Lake Bourget sediments of each source (glaciated and non glaciated) in the corresponding catchment over the last 10,000 years, as obtained from the mixing model after a sensitivity analysis of the choice of the rock end member compositions. The statistical parameters reflect the uncertainty and characterize the parameter distribution obtained from a Monte Carlo approach.
N°	MCD (cm)	Age cal BP	Proportion glaciated area	D84	D16	Proportion nonglaciated area	D84	D16
LDB 1	40.6	54	0.133	0.046	0.226	0.867	0.774	0.954
LDB 2	51.6	93	0.096	0.013	0.187	0.904	0.813	0.987
LDB 3	86.7	138	0.262	0.157	0.389	0.738	0.611	0.843
LDB 4	88.7	143	0.166	0.072	0.270	0.834	0.730	0.928
LDB 5	93.7	168	0.166	0.071	0.274	0.834	0.726	0.929
LDB 6	102.7	213	0.065	-0.015	0.146	0.935	0.854	1.015
LDB 7	107.7	220	0.131	0.047	0.225	0.869	0.775	0.953
LDB 8	111.2	240	0.183	0.085	0.292	0.817	0.708	0.915
LDB 9	116.7	269	0.201	0.102	0.311	0.799	0.689	0.898
LDB 10	122.7	298	0.133	0.041	0.230	0.867	0.770	0.959
LDB 11	140.2	384	0.099	0.016	0.187	0.901	0.813	0.984
LDB 12	156.8	465	0.095	0.014	0.186	0.905	0.814	0.986
LDB 13	163.3	491	0.133	0.045	0.231	0.867	0.769	0.955
LDB 14	190.8	617	0.120	0.033	0.213	0.880	0.787	0.967
LDB 15	194.3	629	0.116	0.032	0.210	0.884	0.790	0.968
LDB 16	210.8	711	0.085	0.005	0.173	0.915	0.827	0.995
LDB 17	220.3	752	0.092	0.010	0.179	0.908	0.821	0.990
LDB 18	221.8	757	0.120	0.035	0.211	0.880	0.789	0.965
LDB 19	227.3	785	0.139	0.052	0.243	0.861	0.757	0.948
LDB 20	247.8	887	0.095	0.015	0.182	0.905	0.818	0.985
LDB 21	256.2	913	0.175	0.083	0.283	0.825	0.717	0.917
LDB 22	264.7	965	0.097	0.014	0.185	0.903	0.815	0.986
LDB 23	286.2	1080	0.111	0.023	0.206	0.889	0.794	0.977
LDB 24	294.7	1121	0.118	0.033	0.214	0.882	0.786	0.967
LDB 25	303.2	1181	0.150	0.057	0.247	0.850	0.753	0.943
LDB 26	311.2	1231	0.044	-0.036	0.124	0.956	0.876	1.036
LDB 27	330.2	1346	0.083	0.003	0.163	0.917	0.837	0.997
LDB 83	365	1568	0.206	0.102	0.314	0.794	0.686	0.898
LDB 84	374	1630	0.183	0.085	0.286	0.817	0.714	0.915
LDB 85	383	1694	0.266	0.160	0.396	0.734	0.604	0.840
LDB 28	393.2	1758	0.076	-0.003	0.162	0.924	0.838	1.003
LDB 29	397.7	1800	0.126	0.039	0.223	0.874	0.777	0.961
LDB 30	405.2	1851	0.126	0.039	0.223	0.874	0.777	0.961
LDB 31	428.7	2020	0.081	0.002	0.168	0.919	0.832	0.998
LDB 32	447.2	2146	0.113	0.029	0.208	0.887	0.792	0.971
LDB 34	484.4	2422	0.120	0.034	0.216	0.880	0.784	0.966
LDB 35	507.9	2598	0.115	0.031	0.210	0.885	0.790	0.969
LDB 37	525.9	2723	0.098	0.015	0.183	0.902	0.817	0.985
LDB 38	526.9	2731	0.133	0.045	0.232	0.867	0.768	0.955
LDB 39	535.9	2792	0.095	0.014	0.184	0.905	0.816	0.986
LDB 40	583.8	3024	0.048	-0.030	0.126	0.952	0.874	1.030
LDB 41	584.3	3024	0.088	0.008	0.175	0.912	0.825	0.992
LDB 42	587.8	3038	0.136	0.047	0.233	0.864	0.767	0.953
LDB 43	620.8	3275	0.077	-0.003	0.162	0.923	0.838	1.003
LDB 44	641.8	3407	0.105	0.022	0.198	0.895	0.802	0.978
LDB 45	659.8	3548	0.107	0.024	0.200	0.893	0.800	0.976
LDB 46	721.3	3827	0.144	0.053	0.236	0.856	0.764	0.947
LDB 47	724.3	3858	0.173	0.078	0.279	0.827	0.721	0.922
LDB 48	727.3	3882	0.150	0.061	0.254	0.850	0.746	0.939
LDB 49	750.3	4066	0.150	0.061	0.255	0.850	0.745	0.939
LDB 50	756.8	4118	0.089	0.007	0.180	0.911	0.820	0.993
LDB 51	791.8	4331	0.153	0.063	0.254	0.847	0.746	0.937
LDB 52	883.1	4881	0.153	0.063	0.261	0.847	0.739	0.937
LDB 53	886.1	4893	0.076	-0.007	0.159	0.924	0.841	1.007
LDB 54	966.3	5367	0.122	0.036	0.215	0.878	0.785	0.964
LDB 55	984.3	5584	0.074	-0.006	0.158	0.926	0.842	1.006
LDB 56	1006.8	5837	0.105	0.020	0.191	0.895	0.809	0.980
LDB 57	1015.3	5954	0.101	0.017	0.191	0.899	0.809	0.983
LDB 58	1028.3	6093	0.092	0.013	0.179	0.908	0.821	0.987
LDB 59	1037.3	6208	0.105	0.020	0.192	0.895	0.808	0.980
LDB 60	1048.3	6323	0.068	-0.012	0.151	0.932	0.849	1.012
LDB 61	1057.3	6437	0.083	0.004	0.170	0.917	0.830	0.996
LDB 62	1082.1	6722	0.102	0.019	0.190	0.898	0.810	0.981
LDB 63	1093.6	6838	0.102	0.016	0.194	0.898	0.806	0.984
LDB 64	1099.6	6925	0.098	0.016	0.186	0.902	0.814	0.984
LDB 65	1102.1	6955	0.096	0.013	0.183	0.904	0.817	0.987
LDB 66	1114.6	7086	0.086	0.004	0.172	0.914	0.828	0.996
LDB 67	1124.1	7220	0.074	-0.007	0.159	0.926	0.841	1.007
LDB 68	1127.1	7255	0.098	0.016	0.186	0.902	0.814	0.984
LDB 69	1134.1	7332	0.061	-0.018	0.146	0.939	0.854	1.018
LDB 70	1143.1	7460	0.094	0.013	0.182	0.906	0.818	0.987
LDB 71	1210.1	7625	0.080	-0.002	0.164	0.920	0.836	1.002
LDB 72	1221.1	7760	0.086	0.004	0.173	0.914	0.827	0.996
LDB 73	1229	7848	0.067	-0.013	0.148	0.933	0.852	1.013
LDB 74	1239.5	7992	0.098	0.013	0.189	0.902	0.811	0.987
LDB 75	1249.1	8144	0.084	0.006	0.174	0.916	0.826	0.994
LDB 76	1269.1	8372	0.086	0.007	0.175	0.914	0.825	0.993
LDB 77	1278.1	8527	0.070	-0.007	0.158	0.930	0.842	1.007
LDB 78	1290.1	8682	0.077	-0.001	0.165	0.923	0.835	1.001
LDB 79	1302.6	8849	0.118	0.033	0.209	0.882	0.791	0.967
LDB 80	1314.1	9050	0.086	0.006	0.176	0.914	0.824	0.994
LDB 81	1341.1	9238	0.107	0.022	0.202	0.893	0.798	0.978
LDB 82	1366.1	9442	0.080	0.002	0.166	0.920	0.834	0.998

## Sheet: Supplementary Fig 7
Age (yr cal BP)	SY Glaciated region (t.km-2.yr-1)	SY Non glaciated region (t.km-2.yr-1)	3*3 corr	5*5 corr	7*7 corr	9*9 corr	11*11 corr	13*13 corr	15*15 corr	17*17 corr	Mean correlation curve	Theoretical SY Non glaciated region (t.km-2.yr-1)
54	9.40444	2.55399										1.93231478395892
93	8.16313	3.18596	-0.09880288									1.74934589472696
138	24.3763	2.85348	-0.82642913	0.0742846								4.13916054953784
143	15.5351	3.23876	-0.90782201	-0.53363278	0.03205932						0.03205932	2.83596875897319
168	16.4699	3.43365	0.48483327	-0.30349343	-0.17276323	-0.04732288					-0.110043055	2.97376045654676
213	5.4431	3.25887	0.55436522	0.12857082	-0.25273672	-0.06323469	0.16753419				-0.0494790733333333	1.3484124722779
220	14.9514	4.12745	0.16284717	-0.0390489	0.15144482	0.14094943	0.13708562	0.1914232			0.1552257675	2.74993078032939
240	14.6221	2.71723	-0.33341052	0.05960919	0.31944126	0.35476658	0.18391504	0.16481065	0.19760929		0.244108564	2.70139117396395
269	16.9499	2.80043	0.99392433	0.46155546	0.24399098	0.34128171	0.37494605	0.19632759	0.09806688	0.0817386	0.250922642	3.04451518658212
298	9.60411	2.59985	0.99997133	0.29470687	0.42336163	0.24989313	0.34757519	0.28097496	0.06511204	0.04610593	0.27338339	1.96174567584621
384	6.67252	2.52251	-0.12554937	0.30391507	0.16825814	0.40659999	0.15615067	0.20076631	0.21845784	0.06462945	0.23004659	1.52962925496551
465	7.29815	2.90262	0.50442334	0.32616176	0.17290555	-0.19246427	0.18335612	0.11056338	0.2161274	0.3536667	0.098097636	1.62184734501071
491	10.4644	2.84185	-0.90119736	0.61243611	-0.04191876	-0.17197834	-0.2250576	0.20844662	0.27788879	0.28331059	0.00947614199999999	2.08855152626681
617	9.4384	2.88555	-0.70050549	-0.52784431	0.06807782	0.07972766	-0.01511525	0.13294158	0.29153273	0.29922229	0.111432908	1.93731956283478
629	9.46826	2.99629	-0.97940458	-0.90952868	-0.2872261	0.31938142	0.49420955	0.11811261	0.19449054	0.50514568	0.167793604	1.94172118886034
711	7.67958	3.44301	-0.87356625	-0.53817253	-0.22648693	0.47888677	0.26160143	0.37596023	0.42679192	0.41679869	0.263350684	1.67807017116906
752	8.46727	3.47149	-0.92927987	-0.31689592	0.53374054	0.16799017	0.35703896	0.57261927	0.57954404	0.45101075	0.442186596	1.79417621744149
757	10.6193	3.24657	-0.73625075	0.57109145	0.18674553	0.3844194	0.58476381	0.58844849	0.56620172	0.6190833	0.46211579	2.11137890876698
785	12.838	3.29605	0.96553947	0.35285939	0.38186459	0.58726372	0.61240853	0.59132426	0.62709093	0.62170174	0.559990406	2.43841691090637
887	5.61577	2.23351	0.65079449	0.68819848	0.67544877	0.59831035	0.58186159	0.63861387	0.63564295	0.49556313	0.625975506	1.37386489046662
913	11.4174	2.23144	0.42565558	0.79026501	0.79885279	0.66233696	0.61724368	0.62166643	0.4988118	0.48133228	0.639782332	2.2290309494998
965	5.72601	2.20589	0.65580444	0.49770826	0.75885639	0.76066613	0.66146237	0.46797679	0.45130889	0.30083216	0.620054114	1.39011355077884
1080	4.55467	1.51488	0.81826291	0.57732712	0.47902259	0.6829575	0.56327466	0.47579858	0.26262055	0.31381963	0.492734776	1.21745792274455
1121	6.78449	2.11734	0.73301032	0.35364447	0.36214569	0.04644829	0.43339664	0.31916244	0.31863728	0.29099622	0.295958068	1.54613358562542
1181	8.05631	1.89095	0.45232579	0.23745416	-0.14109231	0.01071992	-0.26662921	0.22607102	0.32973765	0.33519694	0.031761414	1.73359992858419
1231	2.06115	1.84816	0.11810163	-0.35545825	-0.22344518	-0.46704448	-0.2268481	-0.24757331	0.23909392	0.30828932	-0.18516343	0.849914178294021
1346	5.34909	2.46165	-0.36394891	-0.41980663	-0.59079813	-0.45877391	-0.4375617	-0.20372798	-0.27308022	0.19056532	-0.392788388	1.33455631125307
1568	10.0644	1.61493	-0.78491171	-0.62508407	-0.60076664	-0.5510856	-0.41802114	-0.45152252	-0.2559728	-0.2273838	-0.45547374	2.02958838815119
1630	7.77676	1.43874	-0.2932213	-0.73387514	-0.5891209	-0.55170885	-0.55509821	-0.43665855	-0.39631809	-0.18259512	-0.50578092	1.69239493814876
1694	11.3297	1.29646	-0.96585882	-0.70460738	-0.67881763	-0.58569674	-0.56148205	-0.48349722	-0.3658652	-0.37319987	-0.535071768	2.21609618410841
1758	3.74911	1.90498	-0.78482912	-0.72085831	-0.71543475	-0.71379012	-0.51482629	-0.46638351	-0.45176668	-0.37137199	-0.57244027	1.09871861682408
1800	7.17811	2.06606	0.30593875	-0.727393	-0.6985576	-0.60719059	-0.56316233	-0.48347316	-0.47042673	-0.46085557	-0.564562082	1.60415305299649
1851	5.95759	1.71476	-0.40019396	0.04006682	-0.57547194	-0.55023461	-0.567783	-0.57197318	-0.49311323	-0.31255216	-0.551715192	1.42424822498602
2020	5.01526	2.37423	-0.51567592	0.08846635	0.1706626	-0.51311553	-0.55220644	-0.58429968	-0.3608237	-0.24480415	-0.36795655	1.28534867177533
2146	6.51526	2.11846	0.07742829	0.07502793	0.18578341	0.10050228	-0.52813765	-0.3167877	-0.25761543	-0.21267469	-0.163251018	1.50644899159783
2422	5.20954	1.59269	0.99313123	0.22892037	-0.02346117	0.05439627	0.38249501	-0.13773808	-0.16837416	-0.2458513	0.021463574	1.31398683699298
2598	5.22446	1.665	0.99614004	0.51743293	-0.01275209	0.36300005	0.50320462	0.41544885	-0.14072183	-0.20525677	0.22563592	1.31618479114251
2723	5.70657	2.17456	0.08592983	0.11037745	0.57140629	0.51794011	0.40479001	0.37437933	0.34762193	-0.07947569	0.443227534	1.38724851528588
2731	6.64862	1.80558	-0.67550222	0.56978926	0.56352295	0.53164739	0.36460336	0.32534885	0.41784456	0.34219129	0.440593422	1.5261061494014
2792	5.08465	2.02227	0.6883231	0.69655004	0.4599521	0.31154644	0.41186476	0.39902907	0.32079631	0.24622688	0.380637736	1.29557683142478
3024	1.86957	1.55776	0.81347659	0.39030443	0.37920438	0.34586169	0.34487528	0.37461255	0.17980496	0.11924998	0.324871772	0.821675249573193
3024	3.48753	1.50467	-0.96190987	0.26990831	0.27501208	0.39406427	0.28186995	0.08917664	0.14824889	0.11053739	0.237674366	1.06016164960886
3038	5.11012	1.34802	-0.16013921	0.13116752	0.26013627	0.17817238	0.09544903	0.03629235	0.0585705	0.1831168	0.125724106	1.29933221915933
3275	4.32749	2.1667	-0.92139414	0.02195079	-0.07231735	-0.12978776	-0.06187355	0.05936172	0.09472229	0.05078749	-0.02197893	1.18397269814305
3407	4.99874	1.76266	0.20623826	-0.40557236	-0.34222173	-0.26440263	-0.07388777	0.03085482	0.05082617	0.26509678	-0.119766228	1.28291377681792
3548	4.08861	1.4209	0.11440618	-0.46768143	-0.45458334	-0.13220689	-0.08445534	-0.08666724	0.22994799	0.41719623	-0.105592964	1.14876087933717
3827	5.10613	1.26401	-0.50809068	-0.23885816	-0.24181778	-0.13448163	-0.13045181	0.16600898	0.35287079	0.46340524	0.00242571	1.29874290505769
3858	6.67003	1.32456	0.51344159	0.54121006	0.14395818	-0.18837854	0.27982723	0.44369595	0.42046774	0.46278067	0.219914112	1.52926174517765
3882	6.19212	1.45339	0.72694249	0.29350554	0.2797418	0.53741193	0.47806223	0.55039857	0.54710465	0.49854135	0.478543836	1.45881869021464
4066	7.32876	1.72018	0.59380113	0.16293257	0.68967255	0.73978566	0.72650578	0.57572442	0.6114247	0.61804275	0.668622622	1.62635922656287
4118	3.54136	1.50531	0.52456302	0.74014005	0.7798982	0.81296743	0.7687418	0.75292852	0.64171353	0.66995406	0.751249896	1.06809715641687
4331	6.17126	1.42199	0.57038494	0.8064738	0.83778376	0.7946552	0.81249536	0.80471798	0.79075339	0.68549833	0.808081138	1.4557432614095
4881	2.94314	0.678885	0.88011179	0.69390844	0.80120143	0.82998515	0.82413189	0.83921561	0.82831498	0.80408783	0.824569812	0.979919355573736
4893	1.66391	0.845806	-0.82228107	0.75487557	0.65877932	0.8216163	0.85055632	0.84315673	0.84404341	0.8196634	0.803630416	0.791360475375778
5367	2.68183	0.80334	-0.30053438	-0.63181587	0.7651736	0.68726422	0.83573471	0.85087809	0.82905641	0.83532039	0.793621406	0.941401675629352
5584	2.0358	1.06627	-0.98997389	-0.34688513	-0.56676653	0.77561657	0.67796233	0.81623194	0.84084244	0.83625076	0.50877735	0.846177323907104
5837	2.44186	0.867084	-0.96239802	-0.5288909	-0.2596005	-0.59447777	0.69612567	0.65772984	0.82078923	0.84556397	0.264113294	0.906029905454191
5954	2.32958	0.866149	0.97316102	-0.39655424	-0.50634099	-0.10192966	-0.36114406	0.6999816	0.66587716	0.82475247	0.07928881	0.889480266705704
6093	2.00493	0.821107	0.93034092	-0.5156099	-0.05265841	-0.21935451	-0.01464612	-0.27599977	0.70301702	0.69733112	0.028071642	0.84162730899127
6208	2.41568	0.857788	-0.62012597	0.16610828	0.12811598	0.04424566	-0.09233833	0.03209657	0.06051219	0.74514892	0.034526414	0.90217078235285
6323	1.63914	0.927872	0.18533121	0.24717589	0.24235038	0.23344039	0.09749792	0.33409103	0.47649241	0.23057577	0.276774426	0.787709310692296
6437	2.37643	1.09451	0.38501745	0.20202193	0.29709991	0.29798697	0.58411342	0.58750695	0.48709865	0.49596858	0.45076118	0.896386319614286
6722	2.55253	0.93802	0.62435886	0.3015008	0.25790123	0.61582235	0.69843166	0.67935918	0.58748354	0.5064372	0.567799592	0.922342398975943
6838	2.09635	0.770381	0.98201613	0.67772341	0.65020795	0.70598471	0.69544888	0.67146435	0.66209668	0.61044535	0.677040514	0.855101950377211
6925	2.4599	0.937374	0.96172218	0.97917657	0.85611633	0.71854969	0.6762984	0.67016645	0.68664158	0.6782476	0.72155449	0.908688871733221
6955	2.11444	0.824281	0.99885037	0.9379435	0.95075316	0.7816274	0.6873324	0.68866606	0.68559976	0.5720885	0.758795756	0.857768218278786
7086	1.46059	0.646061	0.92637525	0.95600702	0.78378499	0.84137411	0.78658528	0.70240123	0.58114544	0.59084254	0.73905821	0.761391238921905
7220	1.30645	0.684346	0.89299425	0.63804896	0.81416091	0.78825937	0.83311098	0.65705357	0.61344051	0.59183572	0.741205068	0.738671032111184
7255	2.05821	0.784304	0.51388648	0.55998787	0.6752824	0.8108673	0.54262895	0.64131437	0.66545796	0.62200067	0.667110196	0.849479423374445
7332	1.21245	0.77153	0.87063443	0.63697669	0.63230517	0.48400009	0.6303227	0.59683554	0.64510082	0.70198515	0.597712864	0.724814508776628
7460	1.98715	0.79379	0.50403852	0.51422115	0.43844663	0.57847544	0.58544371	0.64014343	0.63993979	0.721016	0.5764898	0.839005686028143
7625	1.54712	0.742744	0.77153291	0.40786651	0.38384771	0.55150684	0.602056	0.62639275	0.71835219	0.5896599	0.576431098	0.774146062761297
7760	1.93087	0.854134	0.58013217	0.3264342	0.48939711	0.42597342	0.61427021	0.68668168	0.54827817	0.69135477	0.552920118	0.830709711867619
7848	1.82459	1.04953	-0.35577866	0.38985056	0.42225529	0.60514582	0.63916183	0.51774533	0.6764984	0.63983525	0.572161334	0.815044618691601
7992	2.41349	0.918651	-0.70451703	0.21176566	0.64758785	0.71340621	0.49516083	0.62976658	0.6212574	0.65589958	0.621435774	0.901848238533458
8144	2.00585	0.911337	0.83480782	0.60431371	0.73569211	0.53603867	0.67735946	0.60542887	0.61224146		0.633352114	0.841761775686042
8372	1.71933	0.76056	0.92946933	0.94099307	0.51286809	0.6756207	0.63347636	0.65199477			0.61848998	0.799529526395817
8527	1.28545	0.704971	0.85009341	0.44984785	0.78521652	0.61734497	0.64858808				0.683716523333333	0.73557551954814
8682	1.25822	0.630483	-0.39002791	0.76498522	0.72024382	0.75866197					0.739452895	0.731561850243554
8849	2.04679	0.638058	0.79650757	0.72474975	0.73191502						0.73191502	0.847796810978447
9050	2.52725	1.11772	0.96903143	0.75360681								0.91861649970043
9238	2.31837	0.804739	0.81598432									0.887828059178476
9442	1.45557	0.698639										0.760650563591103
